# Supplementary material for: Influential factors and transcriptome analyses of immature diploid embryo anthocyanin accumulation in maize
Source: BMC Plant Biol. 2022 Dec 24;22:609. doi: 10.1186/s12870-022-03971-5 (PMC9789580; doi:10.1186/s12870-022-03971-5)
Supplement: Supplementary file 1 — Additional file 1: Supplementary Table S1. Annotation of DEGs identified in light vs dark. [file 12870_2022_3971_MOESM1_ESM.xlsx]

## Sheet: Sheet2
Supplementary Table S1. Annotation of DEGs identified in light vs dark.
Gene	Dark-1 count	Dark-2 count	Dark-3 count	Light-1 count	Light-2 count	Light-3 count	Dark-1 fpkm	Dark-2 fpkm	Dark-3 fpkm	Light-1 fpkm	Light-2 fpkm	Light-3 fpkm	baseMean	FoldChange	Log2FoldChange	pval	padj	Up/Down	Significant	NT:Description
gene:Zm00001d008952	69	1	20	0	2	1	1.5697	0.0227726	0.471674	0	0.0482165	0.0221376	15.7313	0.0321117	-4.96076	0.00015821	0.00413054	down	yes	PREDICTED: Zea mays endoglucanase 2-like (LOC103634987), transcript variant X1, mRNA
gene:Zm00001d038512	69	65	34	2	4	1	2.50449	2.36173	1.27937	0.0757335	0.153862	0.0353211	29.3127	0.0408345	-4.61407	6.61e-11	5.91e-09	down	yes	Zea mays cytokinin-O-glucosyltransferase 2 (LOC100285666), mRNA
gene:Zm00001d052041	182	203	148	13	13	12	11.9492	13.3417	10.0734	0.890426	0.904503	0.766676	95.5472	0.0697759	-3.84113	8.92e-31	4.4e-28	down	yes	Zea mays hypothetical protein (LOC100276859), mRNA
gene:Zm00001d044846	11	12	18	1	1	1	0.628271	0.686092	1.06579	0.0595857	0.0605277	0.0555799	7.37343	0.0714736	-3.80645	0.000558265	0.0119273	down	yes	PREDICTED: Zea mays cycloartenol-C-24-methyltransferase-like (LOC103639690), mRNA
gene:Zm00001d048576	1	40	21	2	1	2	0.057731	2.31162	1.25682	0.120455	0.0611799	0.112358	11.1249	0.0794641	-3.65355	0.00141497	0.0251225	down	yes	PREDICTED: Zea mays putative leucine-rich repeat-containing protein DDB_G0290503 (LOC103639640), transcript variant X3, mRNA
gene:Zm00001d018748	15	10	16	2	2	0	1.13505	0.757479	1.25513	0.157885	0.160381	0	7.56451	0.0959327	-3.38183	0.00114441	0.0213452	down	yes	Zea mays B73 serine/threonine kinase protein, expressed protein, and RNA-dependent RNA polymerase (mop1) genes, complete cds
gene:Zm00001d036452	320	295	217	24	28	40	60.1537	55.5113	42.2881	4.70664	5.57789	7.31705	154.495	0.107674	-3.21526	3.78e-32	2.21e-29	down	yes	Zea mays nonspecific lipid-transfer protein (LOC100283306), mRNA
gene:Zm00001d003794	14	20	9	3	2	0	0.271459	0.388198	0.180911	0.0606855	0.0410966	0	8.03264	0.115216	-3.11759	0.0018536	0.0313267	down	yes	PREDICTED: Zea mays pentatricopeptide repeat-containing protein At4g13650 (LOC100274763), transcript variant X4, mRNA
gene:Zm00001d039241	56	56	78	11	7	6	2.21906	2.22134	3.20421	0.454737	0.293953	0.231364	35.865	0.123866	-3.01314	1.43e-10	1.24e-08	down	yes	Zea mays inner membrane transport protein (LOC100280952), mRNA
gene:Zm00001d031806	56	6	12	2	5	4	9.70928	1.04135	2.15688	0.361756	0.918689	0.674873	14.3056	0.143607	-2.7998	0.00237446	0.0378895	down	yes	Zea mays PCO081680 mRNA sequence
gene:Zm00001d025247	230	132	111	18	11	53	28.1327	16.1623	14.0751	2.2969	1.42586	6.30845	92.6808	0.166445	-2.58688	4.36e-08	2.6e-06	down	yes	Zea mays LGC1 (LOC100501726), mRNA
gene:Zm00001d051802	45	57	38	6	10	9	6.92773	8.78415	6.06467	0.963644	1.63146	1.34829	27.5219	0.174439	-2.51921	2.33e-07	1.21e-05	down	yes	Zea mays uncharacterized LOC100381449 (LOC100381449), mRNA
gene:Zm00001d052042	53	52	51	5	13	10	1.95959	1.92459	1.95481	0.192862	0.509368	0.359793	30.7287	0.174889	-2.51549	6.82e-08	3.93e-06	down	yes	PREDICTED: Zea mays malonyl-CoA:anthocyanidin 5-O-glucoside-6''-O-malonyltransferase-like (LOC103654178), mRNA
gene:Zm00001d035310	58	42	75	16	12	4	5.48027	3.97256	7.34651	1.57718	1.20159	0.367788	34.7579	0.180272	-2.47175	1.68e-06	7.36e-05	down	yes	Zea mays clone 372414 hypothetical protein mRNA, complete cds
gene:Zm00001d008956	126	107	89	9	18	37	6.82546	5.80218	4.99801	0.508617	1.03332	1.95041	64.3185	0.19168	-2.38323	1.01e-08	6.79e-07	down	yes	Zea mays clone 12195 mRNA sequence
gene:Zm00001d000288	143	78	54	21	15	18	6.10936	3.33581	2.39166	0.93598	0.679126	0.748334	55.1051	0.191894	-2.38162	6.79e-08	3.93e-06	down	yes	PREDICTED: Zea mays LOC100282670 (TIDP3717), transcript variant X1, mRNA
gene:Zm00001d044908	1130	622	546	218	110	130	38.9319	21.4518	19.5014	7.83557	4.01623	4.35847	462.09	0.195917	-2.35169	4.69e-14	5.81e-12	down	yes	Zea mays 12-oxo-phytodienoic acid reductase 1 (opr1), mRNA
gene:Zm00001d008222	102	105	117	20	25	20	3.71741	3.83068	4.4205	0.760426	0.96556	0.709306	65.0207	0.196144	-2.35002	6.23e-14	7.58e-12	down	yes	Zea mays uncharacterized LOC100381542 (LOC100381542), mRNA
gene:Zm00001d013037	240	220	227	43	58	56	9.01673	8.27384	8.84116	1.68536	2.30922	2.04734	140.949	0.222932	-2.16532	1.68e-22	4.58e-20	down	yes	PREDICTED: Zea mays cycloartenol-C-24-methyltransferase 1 (LOC100286381), transcript variant X5, mRNA
gene:Zm00001d048558	801	701	505	146	137	187	62.7384	54.9624	41.0051	11.93	11.3716	14.253	413.422	0.228256	-2.13128	4.72e-25	1.8e-22	down	yes	PREDICTED: Zea mays probable glutathione S-transferase GSTU6 (LOC541838), mRNA
gene:Zm00001d032447	28	15	26	10	3	3	2.63635	1.41378	2.53784	0.982273	0.299341	0.274872	14.2838	0.22852	-2.12961	0.00271042	0.041811	down	yes	PREDICTED: Zea mays uncharacterized LOC103643366 (LOC103643366), mRNA
gene:Zm00001d011847	91	97	34	11	7	36	0.996377	1.06316	0.385928	0.12565	0.0812231	0.383573	45.824	0.234172	-2.09436	0.000277051	0.00666952	down	yes	PREDICTED: Zea mays transcription factor ORG3-like (LOC103636279), mRNA
gene:Zm00001d045203	39	36	45	4	11	15	1.55	1.43224	1.85407	0.16585	0.463297	0.580126	24.9852	0.242037	-2.0467	7.78e-05	0.00225287	down	yes	Zea mays uncharacterized LOC100384310 (LOC100384310), mRNA
gene:Zm00001d009351	145	128	147	22	42	42	1.92762	1.70337	2.02589	0.305114	0.591699	0.543332	87.7521	0.24541	-2.02674	5.29e-12	5.41e-10	down	yes	PREDICTED: Zea mays uncharacterized LOC103635237 (LOC103635237), ncRNA
gene:Zm00001d045031	54	62	52	16	16	10	5.21264	5.99105	5.20371	1.61128	1.63676	0.939351	35.0914	0.245469	-2.02639	9.11e-07	4.25e-05	down	yes	PREDICTED: Zea mays uncharacterized LOC103637946 (LOC103637946), mRNA
gene:Zm00001d036762	139	124	127	38	28	33	4.46186	3.98446	4.2262	1.27254	0.952486	1.03081	81.7223	0.248339	-2.00962	5.34e-13	5.98e-11	down	yes	PREDICTED: Zea mays premnaspirodiene oxygenase-like (LOC103629710), mRNA
gene:Zm00001d047779	426	455	357	149	90	76	27.0732	28.9459	23.5203	9.87878	6.06138	4.7001	259.703	0.25109	-1.99372	2.5e-14	3.2e-12	down	yes	Zea mays full-length cDNA clone ZM_BFb0087L05 mRNA, complete cds
gene:Zm00001d026467	28	58	80	10	26	7	1.31471	2.72613	3.8941	0.489845	1.29373	0.31984	34.8996	0.254575	-1.97384	0.000544107	0.0116833	down	yes	PREDICTED: Zea mays mediator of RNA polymerase II transcription subunit 37f-like (LOC103641707), mRNA
gene:Zm00001d047728	23	22	20	3	9	5	0.824773	0.789725	0.743503	0.112232	0.342018	0.174478	13.6809	0.255201	-1.9703	0.00243471	0.0385396	down	yes	PREDICTED: Zea mays mitogen-activated protein kinase kinase kinase 3-like (LOC103640356), mRNA
gene:Zm00001d052532	56	90	69	10	19	28	1.85769	2.98864	2.3729	0.346076	0.667941	0.903871	45.1958	0.257441	-1.95768	2.38e-06	0.000100106	down	yes	Zea mays uncharacterized LOC100272739 (LOC100272739), mRNA
gene:Zm00001d022075	76	37	55	12	8	25	2.23594	1.08967	1.67747	0.368312	0.249423	0.715733	35.5517	0.258673	-1.9508	9.25e-05	0.00261834	down	yes	Zea mays clone 347069 mRNA sequence
gene:Zm00001d029696	1314	1209	850	286	254	358	67.1725	61.8684	45.0465	15.2528	13.7603	17.8091	712.355	0.259568	-1.94582	3.01e-24	9.64e-22	down	yes	PREDICTED: Zea mays glutathione S-transferase U17-like (LOC103637276), mRNA
gene:Zm00001d026457	254	395	532	102	95	118	28.6482	44.5972	62.2044	12.0019	11.355	12.9512	249.517	0.260486	-1.94072	1.91e-13	2.25e-11	down	yes	Zea mays uncharacterized LOC100384197 (LOC100384197), mRNA
gene:Zm00001d021456	219	110	130	31	37	57	24.5971	12.3674	15.1366	3.63235	4.40393	6.22984	97.531	0.26369	-1.92309	2.76e-08	1.73e-06	down	yes	Zea mays uncharacterized LOC100284793 (umc2328), mRNA
gene:Zm00001d038699	279	167	183	56	51	68	11.4891	6.88404	7.81226	2.40578	2.22561	2.72491	134.351	0.270873	-1.88431	8.04e-12	8.06e-10	down	yes	Zea mays full-length cDNA clone ZM_BFc0017E03 mRNA, complete cds
gene:Zm00001d044906	2955	2102	1514	765	411	647	104.982	74.7542	55.7606	28.3534	15.4738	22.3678	1402.96	0.271699	-1.87992	3.73e-13	4.27e-11	down	yes	Zea mays 12-oxo-phytodienoic acid reductase 2 (opr2), mRNA
gene:Zm00001d006283	34	34	35	11	12	6	3.82674	3.83068	4.0838	1.29161	1.4313	0.657151	22.0753	0.276498	-1.85466	0.000255855	0.00621175	down	yes	Zea mays auxin induced protein (aux2), mRNA
gene:ENSRNA049479918	155	136	120	9	52	58	53.231	46.7539	42.7228	3.2245	18.925	19.3831	88.1365	0.278887	-1.84225	5.54e-05	0.00167003	down	yes	Zea mays clone 1503689 mRNA sequence
gene:Zm00001d024432	109	166	68	13	30	57	3.55207	5.41515	2.29726	0.441963	1.03604	1.80756	73.4028	0.281433	-1.82914	8.47e-05	0.00243157	down	yes	PREDICTED: Zea mays malonyl-CoA:anthocyanidin 5-O-glucoside-6''-O-malonyltransferase-like (LOC103641206), mRNA
gene:Zm00001d040479	59	32	36	19	6	12	2.32589	1.2628	1.47125	0.78141	0.250662	0.460344	27.473	0.285573	-1.80807	0.000707875	0.0144036	down	yes	PREDICTED: Zea mays bisdemethoxycurcumin synthase-like (LOC103650032), mRNA
gene:Zm00001d018281	54	101	228	24	45	44	1.22378	2.29128	5.35662	0.567425	1.08074	0.970344	82.6832	0.286578	-1.803	0.000140937	0.00375607	down	yes	Zea mays uncharacterized LOC100279360 (LOC100279360), mRNA
gene:Zm00001d049464	33	51	51	10	14	16	1.84546	2.85502	2.9567	0.583417	0.829697	0.870713	29.1292	0.288971	-1.791	6.72e-05	0.00198452	down	yes	Zea mays putative B-box type zinc finger family protein (LOC100383388), mRNA
gene:Zm00001d008273	775	296	570	200	161	125	14.973	5.72461	11.4164	4.03111	3.29635	2.35007	356.739	0.290304	-1.78436	1.9e-08	1.21e-06	down	yes	Zea mays full-length cDNA clone ZM_BFc0045L11 mRNA, complete cds
gene:Zm00001d042030	529	712	413	164	201	125	118.087	159.101	95.5745	38.1924	47.549	27.1531	357.504	0.291456	-1.77865	2.68e-13	3.11e-11	down	yes	Zea mays isolate GRMZM2G136635_T01 drought-responsive lncRNA, complete sequence
gene:Zm00001d021454	170	108	122	48	24	49	20.2392	12.8711	15.0574	5.96174	3.028	5.67681	87.0532	0.294995	-1.76124	1.67e-07	8.96e-06	down	yes	PREDICTED: Zea mays SAUR55 - auxin-responsive SAUR family member (LOC100281944), transcript variant X2, mRNA
gene:Zm00001d018857	729	1324	930	169	273	481	39.5702	71.9407	52.3322	9.57005	15.7037	25.4067	647.911	0.299024	-1.74167	0.000150691	0.00397062	down	yes	PREDICTED: Zea mays probable carboxylesterase 15 (LOC103631970), mRNA
gene:Zm00001d023705	52	110	63	7	29	34	2.24848	4.7613	2.82405	0.31577	1.32887	1.43063	48.8739	0.301467	-1.72993	0.00054255	0.0116596	down	yes	PREDICTED: Zea mays uncharacterized LOC103642327 (LOC103642327), mRNA
gene:Zm00001d032672	60	27	32	15	8	14	6.4161	2.89021	3.54744	1.67339	0.906586	1.45684	26.1017	0.303201	-1.72165	0.00109326	0.0205569	down	yes	PREDICTED: Zea mays uncharacterized LOC103643446 (LOC103643446), mRNA
gene:Zm00001d021455	81	47	74	25	17	21	9.45431	5.49148	8.9541	3.04419	2.10278	2.38521	44.3364	0.304705	-1.71451	1.34e-05	0.000476659	down	yes	Zea mays SAUR52 - auxin-responsive SAUR family member (LOC100285630), mRNA
gene:Zm00001d006285	237	201	223	70	69	73	25.7548	21.8652	25.1224	7.93589	7.94619	7.71963	145.723	0.313249	-1.67462	1.64e-15	2.38e-13	down	yes	Zea mays SAUR52 - auxin-responsive SAUR family member (LOC100283813), mRNA
gene:Zm00001d026436	635	358	854	239	166	187	55.3167	31.2185	77.1233	21.7204	15.3246	15.8521	408.32	0.313526	-1.67334	6.46e-09	4.54e-07	down	yes	Zea mays PCO115682 mRNA sequence
gene:Zm00001d018809	7825	9600	5460	2214	2061	3145	277.078	340.28	200.427	81.7868	77.3385	108.368	5041.07	0.315915	-1.66239	1.09e-16	1.79e-14	down	yes	Zea mays GST6 protein (LOC100280389), mRNA
gene:Zm00001d039642	235	214	226	86	51	82	6.54025	5.96193	6.5205	2.49696	1.50417	2.22077	149.209	0.317154	-1.65674	6.39e-12	6.45e-10	down	yes	PREDICTED: Zea mays UDP-glycosyltransferase 73C6-like (LOC103649679), mRNA
gene:Zm00001d008898	333	223	320	81	91	118	15.0171	10.0668	14.9602	3.81077	4.34892	5.17829	194.547	0.321692	-1.63625	3.09e-12	3.25e-10	down	yes	Zea mays peroxidase 68 (LOC100285274), mRNA
gene:Zm00001d033447	77746	106720	42377	20322	24604	30289	2064.02	2836.15	1166.3	562.846	692.216	782.5	50195.1	0.323451	-1.62838	9.78e-06	0.00035504	down	yes	Zea mays PCO085487 mRNA sequence
gene:Zm00001d001852	2564	2863	3384	522	1359	1096	200.533	224.148	274.374	42.5917	112.638	83.4143	1962.51	0.328009	-1.60819	4.2e-10	3.45e-08	down	yes	Zea mays uncharacterized LOC100286242 (umc2186), mRNA
gene:Zm00001d017801	243	209	150	117	51	35	10.6101	9.13494	6.78969	5.32949	2.35984	1.48711	134.873	0.334899	-1.5782	7.57e-05	0.00219676	down	yes	Zea mays full-length cDNA clone ZM_BFb0024J13 mRNA, complete cds
gene:Zm00001d021457	71	54	73	35	21	12	8.80505	6.70369	9.38517	4.52823	2.75989	1.44817	44.588	0.338967	-1.56078	0.000336369	0.00776921	down	yes	PREDICTED: Zea mays uncharacterized LOC103633154 (LOC103633154), mRNA
gene:Zm00001d043610	361	162	125	50	68	110	59.1448	26.5688	21.2308	8.54608	11.8064	17.5374	145.992	0.339443	-1.55876	7.8e-05	0.00225769	down	yes	Zea mays uncharacterized LOC100277849 (LOC100277849), mRNA
gene:Zm00001d045030	79	112	57	28	28	30	6.53145	9.2693	4.88543	2.41506	2.45324	2.41361	55.5738	0.33967	-1.5578	1.3e-05	0.000461453	down	yes	PREDICTED: Zea mays uncharacterized LOC103637946 (LOC103637946), mRNA
gene:Zm00001d041726	356	400	251	76	143	134	12.6559	14.2348	9.25046	2.81867	5.3874	4.63567	226.192	0.341342	-1.55071	2e-09	1.51e-07	down	yes	Zea mays clone Contig612 mRNA sequence
gene:Zm00001d003451	46	88	37	14	22	24	1.54123	2.95147	1.28516	0.489355	0.781144	0.782499	38.3232	0.342761	-1.54472	0.000666892	0.0137553	down	yes	Zea mays uncharacterized LOC100274454 (LOC100274454), mRNA
gene:Zm00001d003183	56	51	37	13	16	22	2.55769	2.33172	1.75189	0.619427	0.774424	0.97779	32.4493	0.344666	-1.53673	0.000266747	0.00645175	down	yes	PREDICTED: Zea mays uncharacterized LOC103646275 (LOC103646275), transcript variant X2, mRNA
gene:Zm00001d020558	117	125	140	51	39	45	24.8738	26.6019	30.8554	11.3113	8.7866	9.30964	86.2619	0.345903	-1.53156	7.59e-09	5.29e-07	down	yes	PREDICTED: Zea mays transcription factor UPBEAT1 (LOC100276975), mRNA
gene:Zm00001d042684	161	183	174	54	78	53	3.76166	4.28007	4.21452	1.31624	1.93129	1.20502	117.215	0.349622	-1.51613	6.9e-10	5.53e-08	down	yes	Zea mays clone 291473 mRNA sequence
gene:Zm00001d017381	200	191	229	105	40	76	9.26893	8.86093	11.0022	5.07664	1.96453	3.42749	140.487	0.349816	-1.51533	1.49e-06	6.62e-05	down	yes	Zea mays uncharacterized LOC100281076 (umc2600), mRNA
gene:Zm00001d038352	1670	1559	2365	1023	614	336	32.8207	30.6707	48.1846	20.9746	12.7879	6.4259	1268.07	0.349947	-1.51479	0.00294052	0.0441646	down	yes	Zea mays uncharacterized LOC100193383 (LOC100193383), mRNA
gene:Zm00001d046927	133	60	226	47	52	52	12.8386	5.79779	22.6161	4.73314	5.31946	4.88462	95.3302	0.350609	-1.51207	0.000275772	0.00665122	down	yes	PREDICTED: Zea mays protein GLUTAMINE DUMPER 5 (LOC103638867), mRNA
gene:Zm00001d023704	148	237	173	41	76	85	6.10864	9.79214	7.40243	1.76544	3.32427	3.41401	126.189	0.352233	-1.5054	3.12e-07	1.6e-05	down	yes	PREDICTED: Zea mays uncharacterized LOC103640888 (LOC103640888), ncRNA
gene:Zm00001d002072	33	35	59	10	21	15	3.14024	3.33398	5.82032	0.992742	2.11772	1.389	28.8401	0.352977	-1.50235	0.00178037	0.0303694	down	yes	PREDICTED: Zea mays uncharacterized LOC103645846 (LOC103645846), mRNA
gene:Zm00001d049407	48	65	60	14	21	28	1.13485	1.53836	1.4706	0.345313	0.526158	0.644197	39.2139	0.354256	-1.49713	0.000117821	0.00321692	down	yes	Zea mays full-length cDNA clone ZM_BFc0183D12 mRNA, complete cds
gene:Zm00001d033583	492	401	251	135	145	136	38.877	31.7189	20.5611	11.1288	12.1421	10.4576	260.164	0.355626	-1.49157	1.72e-09	1.31e-07	down	yes	Zea mays germin-like protein 2 (LOC100272932), mRNA
gene:Zm00001d049813	73	60	46	22	21	23	5.40931	4.45058	3.53364	1.7007	1.64907	1.65848	40.8555	0.360242	-1.47296	8.69e-05	0.00248218	down	yes	PREDICTED: Zea mays triacylglycerol lipase 2-like (LOC103653206), transcript variant X1, mRNA
gene:Zm00001d006010	37003	36375	29698	10653	11361	16261	1657.54	1631.08	1379.11	497.835	539.315	708.821	23520.8	0.360898	-1.47034	1.93e-21	4.85e-19	down	yes	Zea mays PCO120891 mRNA sequence
gene:Zm00001d039414	232	184	254	57	109	83	21.2466	16.8681	24.1146	5.44582	10.5786	7.39678	153.239	0.361878	-1.46643	3.05e-08	1.9e-06	down	yes	Zea mays uncharacterized LOC100273389 (LOC100273389), mRNA
gene:Zm00001d042104	5439	3415	2538	1401	1039	1807	297.338	186.882	143.836	79.9018	60.193	96.1286	2607.21	0.362353	-1.46453	0.000171514	0.00442383	down	yes	Zea mays clone 484016 glutathione S-transferase mRNA, complete cds
gene:Zm00001d006279	98	83	81	40	24	33	11.1471	9.45064	9.5514	4.74661	2.89299	3.6527	59.9303	0.362428	-1.46423	6.21e-06	0.000237942	down	yes	Zea mays SAUR52-auxin-responsive SAUR family member (LOC100193999), mRNA
gene:Zm00001d048625	5335	4257	4037	2176	1221	1639	268.375	214.367	210.529	114.197	65.0913	80.2325	3117.6	0.362647	-1.46336	2.02e-12	2.16e-10	down	yes	Zea mays uncharacterized LOC100284287 (gpm747), mRNA
gene:Zm00001d007400	75	70	63	23	36	18	3.18138	2.97234	2.77039	1.01782	1.61829	0.743002	47.5738	0.362896	-1.46237	7.92e-05	0.00228581	down	yes	PREDICTED: Zea mays bisdemethoxycurcumin synthase-like (LOC103648034), mRNA
gene:Zm00001d013231	1217	1156	1034	447	368	460	49.0964	46.6835	43.244	18.8128	15.7328	18.0585	780.498	0.365783	-1.45094	1.15e-24	4.11e-22	down	yes	PREDICTED: Zea mays isoflavone 2'-hydroxylase-like (LOC103645523), mRNA
gene:Zm00001d028693	1537	1198	1174	445	354	694	59.0702	46.0891	46.7744	17.8419	14.4177	25.9548	899.261	0.370386	-1.4329	4.01e-11	3.71e-09	down	yes	PREDICTED: Zea mays safener induced1 (saf1), transcript variant X2, mRNA
gene:Zm00001d022032	71	39	90	31	17	28	3.27912	1.80306	4.30911	1.49365	0.832047	1.25841	46.1424	0.370768	-1.43141	0.000892682	0.017444	down	yes	Zea mays ribosome-inactivating protein (RIP), mRNA
gene:Zm00001d029135	173	204	151	51	64	88	6.73084	7.94511	6.0904	2.07005	2.63878	3.33173	121.481	0.374167	-1.41825	2.19e-08	1.39e-06	down	yes	Zea mays uncharacterized LOC100217087 (LOC100217087), mRNA
gene:Zm00001d015746	95	121	66	30	45	34	2.87222	3.66206	2.06863	0.946242	1.4418	1.00031	65.06	0.37843	-1.4019	3.67e-05	0.001163	down	yes	Zea mays brittle-1 protein (bt1) mRNA, complete cds
gene:Zm00001d042779	532	630	369	144	224	229	20.114	23.8438	14.463	5.67985	8.97501	8.42532	353.703	0.380008	-1.3959	1.66e-09	1.27e-07	down	yes	Zea mays ABRE binding protein (LOC100502540), mRNA
gene:Zm00001d000195	225	252	221	89	82	101	6.37791	7.1506	6.49432	2.63192	2.46325	2.78599	161.525	0.380716	-1.39321	1.26e-12	1.38e-10	down	yes	Zea mays uncharacterized LOC100272795 (LOC100272795), mRNA
gene:Zm00001d042443	1761	2832	2386	743	912	1101	65.4262	105.325	91.8985	28.7984	35.9076	39.8055	1617.66	0.384943	-1.37728	3.42e-14	4.36e-12	down	yes	Zea mays TAZ transcription factor (TAZ1), mRNA
gene:Zm00001d031801	78	62	87	38	29	22	3.91274	3.11332	4.5243	1.98864	1.54164	1.07392	52.8518	0.384977	-1.37716	0.00011289	0.00309217	down	yes	PREDICTED: Zea mays tuliposide A-converting enzyme 1, chloroplastic-like (LOC103643151), mRNA
gene:Zm00001d017968	248	297	260	91	104	125	38.5115	46.168	41.856	14.7424	17.1148	18.8891	187.145	0.38775	-1.3668	1.37e-12	1.48e-10	down	yes	Zea mays BAC clone CH201-142M10 from chromosome 5, complete sequence
gene:Zm00001d031785	50	53	83	24	28	22	1.09829	1.16538	1.89003	0.549976	0.651783	0.470253	43.3837	0.389172	-1.36152	0.000366798	0.00837398	down	yes	PREDICTED: Zea mays G-type lectin S-receptor-like serine/threonine-protein kinase At2g19130 (LOC103643143), mRNA
gene:Zm00001d031909	427	417	548	202	192	160	9.84773	9.627	13.1019	4.86012	4.69255	3.5908	324.855	0.390119	-1.35801	2.52e-12	2.68e-10	down	yes	PREDICTED: Zea mays hypothetical protein (LOC100279974), transcript variant X1, mRNA
gene:Zm00001d004007	47	53	79	23	13	36	1.60894	1.81621	2.8036	0.821406	0.471613	1.19925	41.7444	0.390552	-1.35641	0.00184931	0.031316	down	yes	PREDICTED: Zea mays transcription factor FER-LIKE IRON DEFICIENCY-INDUCED TRANSCRIPTION FACTOR-like (LOC103646593), mRNA
gene:Zm00001d024000	7241	8032	7745	3028	3212	3098	129.527	143.824	143.624	56.5072	60.8885	53.9269	5390.85	0.396923	-1.33307	3.64e-45	3.88e-42	down	yes	Zea mays clone 1561948 non-cyanogenic beta-glucosidase precursor, mRNA, complete cds
gene:Zm00001d048444	178	64	121	69	38	40	7.48528	2.6941	5.27496	3.02708	1.69344	1.63686	85.4841	0.397172	-1.33216	0.00116786	0.0216342	down	yes	Zea mays uncharacterized LOC100194250 (LOC100194250), mRNA
gene:Zm00001d011080	33057	31580	18416	7151	11807	15231	7977.52	7628.92	4607.29	1800.36	3019.56	3576.81	19470.7	0.398775	-1.32635	6.6e-08	3.85e-06	down	yes	Zea mays subsp. parviglumis isolate mpi_A7 maize proteinase inhibitor (mpi) gene, complete cds
gene:Zm00001d028680	90	101	112	40	52	32	2.07653	2.33272	2.67891	0.962814	1.27145	0.71847	71.2305	0.401197	-1.31762	1.31e-05	0.000465945	down	yes	Zea mays full-length cDNA clone ZM_BFb0109K13 mRNA, complete cds
gene:Zm00001d040292	1408	1274	1271	456	477	702	261.919	237.236	245.107	88.4946	94.0335	127.077	929.68	0.401837	-1.31532	4.03e-16	6.12e-14	down	yes	Zea mays clone EL01N0438F11.c mRNA sequence
gene:Zm00001d018045	138	101	185	73	54	47	6.14569	4.50256	8.54101	3.39158	2.5485	2.03682	100.012	0.402599	-1.31258	3.64e-05	0.00115586	down	yes	PREDICTED: Zea mays transcription factor TCP14-like (LOC103627725), mRNA
gene:Zm00001d052480	938	891	786	314	353	430	37.2243	35.3955	32.3364	12.9999	14.8456	16.6056	617.73	0.408659	-1.29103	1.38e-18	2.6e-16	down	yes	Zea mays indole-3-acetate beta-glucosyltransferase (LOC100283006), mRNA
gene:Zm00001d009646	48	80	88	36	26	28	1.80082	3.00446	3.42261	1.40903	1.03372	1.02223	50.9988	0.408988	-1.28987	0.00048381	0.0106017	down	yes	Zea mays DELLA protein GAI-like (LOC103635363), mRNA
gene:Zm00001d047765	6291	3827	3028	2364	1408	1715	242.472	147.655	120.989	95.0555	57.5102	64.3236	3113.52	0.409533	-1.28795	0.00192565	0.0322889	down	yes	Zea mays IN2-1 protein (LOC100282090), mRNA
gene:Zm00001d007910	43	36	43	22	14	15	2.70387	2.26604	2.80306	1.4432	0.932922	0.917851	28.9002	0.409854	-1.28682	0.00290593	0.0437991	down	yes	PREDICTED: Zea mays 3-oxo-5-alpha-steroid 4-dehydrogenase 2-like (LOC103649488), mRNA
gene:Zm00001d002700	38	45	54	16	23	19	6.22577	7.38021	9.17168	2.73474	3.99335	3.02919	32.474	0.413546	-1.27388	0.0016772	0.0289368	down	yes	Zea mays uncharacterized LOC100277587 (LOC100277587), mRNA
gene:Zm00001d022637	107	77	115	42	41	44	4.49605	3.2388	5.00946	1.84113	1.8257	1.79913	71.0702	0.414465	-1.27068	1.91e-05	0.000653081	down	yes	PREDICTED: Zea mays pathogenesis-related protein 5-like (LOC103633630), mRNA
gene:Zm00001d042880	278	482	364	127	157	197	4.89119	8.48914	6.63922	2.3311	2.92731	3.37287	266.424	0.417267	-1.26096	5.51e-08	3.25e-06	down	yes	Sorghum bicolor hypothetical protein, mRNA
gene:Zm00001d026160	1307	722	1650	556	568	452	174.183	96.3197	227.961	77.3025	80.2193	58.6183	878.562	0.418939	-1.25519	1.26e-06	5.7e-05	down	yes	Zea mays full-length cDNA clone ZM_BFc0087N09 mRNA, complete cds
gene:Zm00001d049716	53	75	52	22	34	21	1.71879	2.43475	1.74822	0.744316	1.16849	0.66272	42.7775	0.41944	-1.25346	0.000953617	0.0184103	down	yes	Zea mays uncharacterized LOC100274499 (LOC100274499), mRNA
gene:Zm00001d051773	2724	2130	2198	1271	844	907	80.4502	62.9718	67.2967	39.1609	26.4157	26.067	1682.4	0.420804	-1.24878	5.71e-11	5.11e-09	down	yes	PREDICTED: Zea mays hypothetical protein (LOC100304363), transcript variant X1, mRNA
gene:Zm00001d031666	1291	911	728	429	365	479	48.6047	34.3334	28.4138	16.8499	14.5628	17.549	700.434	0.423709	-1.23885	4.48e-09	3.25e-07	down	yes	Zea mays putative oxidoreductase, aldo/keto reductase family protein (LOC100273138), mRNA
gene:Zm00001d052022	86	91	101	36	45	40	1.39112	1.47352	1.69369	0.607515	0.771399	0.629637	66.46	0.425268	-1.23356	1.4e-05	0.00049388	down	yes	PREDICTED: Zea mays uncharacterized LOC100383904 (LOC100383904), transcript variant X1, mRNA
gene:Zm00001d043344	671	567	579	311	213	268	32.7698	27.7192	29.314	15.8452	11.0238	12.7365	435.191	0.426768	-1.22848	2.4e-11	2.27e-09	down	yes	Zea mays full-length cDNA clone ZM_BFc0167D18 mRNA, complete cds
gene:Zm00001d010079	358	371	482	183	139	209	12.812	13.291	17.8825	6.83241	5.27169	7.27856	290.104	0.427718	-1.22527	2.41e-09	1.81e-07	down	yes	Zea mays clone 260017 mRNA sequence
gene:Zm00001d023216	4256	4967	4376	1899	1915	2145	165.587	193.448	176.501	77.0789	78.9572	81.2109	3254.89	0.428214	-1.2236	1.94e-33	1.24e-30	down	yes	Zea mays full-length cDNA clone ZM_BFc0109E21 mRNA, complete cds
gene:Zm00001d011406	45	49	56	18	30	18	2.07118	2.2576	2.67201	0.864299	1.46327	0.806195	35.998	0.430507	-1.21589	0.00224726	0.0363504	down	yes	PREDICTED: Zea mays heat stress transcription factor C-1a-like (LOC103636099), mRNA
gene:Zm00001d052493	2942	2003	2248	839	981	1413	88.948	60.6207	70.4589	26.4632	31.4313	41.5718	1734.68	0.435468	-1.19936	9.42e-10	7.41e-08	down	yes	Zea mays stem-specific protein TSJT1 (LOC100283989), mRNA
gene:Zm00001d001824	297	448	430	142	196	186	19.766	29.846	29.6671	9.85909	13.8235	12.0459	282.457	0.435537	-1.19913	8.63e-09	5.96e-07	down	yes	Zea mays clone 364006 hypothetical protein mRNA, complete cds
gene:Zm00001d040244	1263	934	779	565	330	443	64.8749	48.0249	41.4817	30.2767	17.9633	22.1432	719.949	0.440831	-1.1817	4.1e-07	2.04e-05	down	yes	Zea mays full-length cDNA clone ZM_BFc0055K16 mRNA, complete cds
gene:Zm00001d027524	1005	896	1383	606	359	526	43.4562	38.7829	61.9946	27.3367	16.4505	22.1327	796.614	0.4443	-1.17039	1.9e-07	1.01e-05	down	yes	Zea mays full-length cDNA clone ZM_BFb0040O21 mRNA, complete cds
gene:Zm00001d049543	625	746	749	228	357	385	8.29428	9.91024	10.3045	3.15661	5.02072	4.9719	513.405	0.445035	-1.16801	4.5e-10	3.67e-08	down	yes	PREDICTED: Zea mays LHY protein (LOC100281091), transcript variant X4, mRNA
gene:Zm00001d012398	218	520	333	113	157	220	2.23869	5.34548	3.54508	1.2106	1.70858	2.19848	258.476	0.445309	-1.16712	0.000129397	0.00348108	down	yes	PREDICTED: Zea mays ultraviolet-B receptor UVR8-like (LOC103636503), mRNA
gene:Zm00001d032324	52	51	70	27	22	30	2.77754	2.72693	3.87615	1.50455	1.24531	1.55934	41.9743	0.445648	-1.16602	0.00126438	0.0230719	down	yes	Zea mays uncharacterized LOC100278604 (LOC100278604), mRNA
gene:Zm00001d023252	184	154	220	49	80	131	20.1589	16.8895	24.9872	5.60056	9.28834	13.9664	135.768	0.449654	-1.15311	0.000250945	0.00612153	down	yes	Zea mays full-length cDNA clone ZM_BFc0043A11 mRNA, complete cds
gene:Zm00001d029233	158	120	206	95	64	65	18.5631	14.113	25.0903	11.644	7.96841	7.43138	118.306	0.453883	-1.13961	0.00011767	0.00321624	down	yes	PREDICTED: Zea mays proline-rich transmembrane protein 2-like (LOC103635164), mRNA
gene:Zm00001d014617	12922	9092	13062	4785	6544	5040	498.049	350.791	521.913	192.403	267.292	189.032	8579.99	0.455543	-1.13434	1.83e-10	1.59e-08	down	yes	Zea mays clone 247073 xyloglucan endotransglucosylase/hydrolase protein 23 precursor, mRNA, complete cds
gene:Zm00001d023210	1402	1837	1662	785	765	729	46.8275	61.4198	57.5479	27.3533	27.0778	23.6943	1195.41	0.455841	-1.1334	1.18e-16	1.91e-14	down	yes	PREDICTED: Zea mays cytochrome P450 89A2-like (LOC103640646), mRNA
gene:Zm00001d009566	914	661	704	306	336	427	63.0206	45.6231	50.3216	22.0113	24.5513	28.6502	557.278	0.456094	-1.1326	2.38e-10	2.05e-08	down	yes	Sorghum bicolor hypothetical protein, mRNA
gene:Zm00001d030234	111	155	77	50	59	51	3.50221	4.89551	2.51858	1.6458	1.97275	1.56586	83.6207	0.457318	-1.12873	0.000332013	0.00768244	down	yes	PREDICTED: Zea mays protein NRT1/ PTR FAMILY 8.1-like (LOC103637858), transcript variant X1, mRNA
gene:Zm00001d011784	202	226	241	103	126	83	35.0228	39.2242	43.3173	18.6304	23.151	14.0036	163.549	0.457378	-1.12854	6.24e-07	3.02e-05	down	yes	Zea mays clone 325972 hypothetical protein mRNA, complete cds
gene:Zm00001d002069	633	822	735	334	258	438	131.444	170.866	158.223	72.3555	56.775	88.5065	535.022	0.458456	-1.12514	3.87e-09	2.82e-07	down	yes	PREDICTED: Zea mays uncharacterized LOC100303866 (LOC100303866), mRNA
gene:Zm00001d036965	1576	2643	1297	1032	825	712	47.568	79.8551	40.5831	32.4957	26.3884	20.9123	1345.64	0.459716	-1.12118	4.33e-06	0.000169853	down	yes	Zea mays uncharacterized LOC100281339 (umc1796), mRNA
gene:Zm00001d039771	363	276	382	111	134	241	14.8115	11.2732	16.1585	4.72501	5.79425	9.56914	250.282	0.459783	-1.12097	2.59e-05	0.000853488	down	yes	PREDICTED: Zea mays transcription factor TGA6-like (LOC103649730), mRNA
gene:Zm00001d013759	61	84	111	25	51	45	2.05926	2.83861	3.88463	0.880456	1.82453	1.47828	62.6418	0.460027	-1.12021	0.00206717	0.0340167	down	yes	PREDICTED: Zea mays ent-cassadiene C2-hydroxylase-like (LOC103626064), mRNA
gene:Zm00001d036933	485	507	464	212	185	291	14.3635	15.0305	14.2457	6.55001	5.80617	8.38639	356.387	0.460164	-1.11978	3.32e-10	2.76e-08	down	yes	PREDICTED: Zea mays aldehyde dehydrogenase family 2 member C4-like (LOC103629801), mRNA
gene:Zm00001d014863	594	756	783	290	286	444	12.8423	16.3616	17.5495	6.54096	6.55272	9.34119	523.656	0.465104	-1.10437	5.37e-09	3.82e-07	down	yes	Zea mays full-length cDNA clone ZM_BFc0156C11 mRNA, complete cds
gene:Zm00001d029704	1182	1074	918	471	484	559	77.3198	70.3274	62.2532	32.1426	33.552	35.5835	780.177	0.465419	-1.1034	4.3e-15	6.06e-13	down	yes	Zea mays full-length cDNA clone ZM_BFc0162P15 mRNA, complete cds
gene:Zm00001d031224	423	344	400	156	231	170	41.5054	33.7886	40.6884	15.969	24.0202	16.2322	287.295	0.46616	-1.1011	3.8e-08	2.3e-06	down	yes	Zea mays uncharacterized LOC100275054 (LOC100275054), mRNA
gene:Zm00001d052026	449	365	304	203	128	204	27.1194	22.0685	19.035	12.7914	8.193	11.9902	275.341	0.467509	-1.09693	2.34e-06	9.88e-05	down	yes	PREDICTED: Zea mays ethylene-responsive transcription factor ERF003 (LOC103654172), mRNA
gene:Zm00001d008255	237	232	183	125	83	103	8.97959	8.79919	7.18795	4.94089	3.33262	3.79759	160.489	0.467606	-1.09663	2.74e-06	0.00011338	down	yes	Zea mays disulfide oxidoreductase/ monooxygenase/ oxidoreductase (LOC100282971), mRNA
gene:Zm00001d029708	6695	6105	5444	3247	2553	2920	515.346	470.414	434.422	260.746	208.256	218.723	4493.36	0.468131	-1.09502	4.66e-15	6.52e-13	down	yes	Zea mays full-length cDNA clone ZM_BFc0174A20 mRNA, complete cds
gene:Zm00001d010061	337	271	515	185	206	146	15.2875	12.3062	24.2192	8.75521	9.90317	6.44501	277.169	0.468356	-1.09432	3.02e-05	0.000977091	down	yes	Zea mays uncharacterized LOC100192973 (LOC100192973), mRNA
gene:Zm00001d013071	126	79	127	58	56	45	5.22475	3.2792	5.45939	2.50905	2.46083	1.81581	82.0144	0.468675	-1.09334	0.000359572	0.00822364	down	yes	Zea mays full-length cDNA clone ZM_BFc0115H15 mRNA, complete cds
gene:Zm00001d010736	160	155	193	86	70	88	6.56851	6.36979	8.21391	3.68326	3.0454	3.51555	125.264	0.469236	-1.09161	1.77e-06	7.72e-05	down	yes	PREDICTED: Zea mays O-methyltransferase ZRP4-like (LOC103635837), mRNA
gene:Zm00001d043419	66	62	116	29	41	48	2.31408	2.17607	4.21636	1.06077	1.52341	1.63772	60.213	0.469789	-1.08992	0.00280246	0.0427167	down	yes	Zea mays uncharacterized LOC100272690 (LOC100272690), mRNA
gene:Zm00001d032932	72	46	69	31	29	30	2.58017	1.65014	2.56337	1.15895	1.10132	1.04617	46.2128	0.469868	-1.08967	0.00213961	0.034873	down	yes	PREDICTED: Zea mays uncharacterized LOC103643558 (LOC103643558), mRNA
gene:Zm00001d045478	5116	4245	4708	2279	1988	2534	332.226	275.948	316.946	154.396	136.81	160.13	3475.68	0.471554	-1.08451	4.7e-17	7.92e-15	down	yes	Zea mays histone H1-like (LOC103638138), mRNA
gene:Zm00001d013402	2310	2527	1957	1032	1015	1238	19.8328	21.7182	17.4184	9.24357	9.23503	10.3432	1675.97	0.472047	-1.083	1.01e-16	1.66e-14	down	yes	Sorghum bicolor phytochrome A (PHYA) mRNA, complete cds
gene:Zm00001d017350	106	118	104	45	42	73	8.56544	9.54492	8.7121	3.79353	3.5966	5.74024	81.0125	0.474472	-1.0756	0.000155321	0.00407171	down	yes	PREDICTED: Zea mays transcription factor TCP21-like (LOC103627461), mRNA
gene:Zm00001d009416	183	203	300	105	114	117	14.0864	15.6419	23.9395	8.43188	9.29935	8.7639	170.17	0.478206	-1.0643	8.63e-06	0.000318412	down	yes	PREDICTED: Zea mays LOC100282355 (umc2571), transcript variant X4, mRNA
gene:Zm00001d051216	170	184	148	87	88	70	13.8625	15.0195	12.5112	7.40114	7.60456	5.55461	124.471	0.478681	-1.06286	4.14e-06	0.000162681	down	yes	Zea mays TCP-domain protein (LOC101027194), mRNA
gene:Zm00001d008592	70	95	82	38	50	33	1.5134	2.05601	1.83787	0.857091	1.14558	0.694278	61.2707	0.480423	-1.05762	0.000780386	0.0156554	down	yes	Zea mays uncharacterized LOC100273865 (LOC100273865), mRNA
gene:Zm00001d047480	117	166	197	76	77	86	1.99244	2.82978	3.47785	1.3502	1.3896	1.42515	119.588	0.486543	-1.03936	5.25e-05	0.00159356	down	yes	PREDICTED: Zea mays uncharacterized LOC103643607 (LOC103643607), transcript variant X3, mRNA
gene:Zm00001d039607	317	305	268	121	109	217	11.5767	11.15	10.1463	4.60999	4.21845	7.7117	221.858	0.486966	-1.03811	2.65e-05	0.000870186	down	yes	PREDICTED: Zea mays cyanidin 3-O-rutinoside 5-O-glucosyltransferase-like (LOC103649667), mRNA
gene:Zm00001d007753	4326	3578	3151	1619	2111	1787	194.595	161.114	146.94	75.9766	100.631	78.2228	2759.59	0.487445	-1.03669	2.12e-11	2.01e-09	down	yes	Zea mays clone 1559151 mRNA sequence
gene:Zm00001d013326	128	122	172	89	44	78	9.48482	9.04952	13.2128	6.88012	3.45518	5.62441	105.517	0.489179	-1.03157	0.000793943	0.0159024	down	yes	Zea mays uncharacterized LOC100275407 (pco096436b), mRNA
gene:Zm00001d034356	37526	33495	22252	14640	13514	18815	2978.42	2661.22	1830.92	1212.22	1136.68	1453.19	23314.6	0.490616	-1.02733	3.63e-08	2.21e-06	down	yes	Zea mays full-length cDNA clone ZM_BFc0067G14 mRNA, complete cds
gene:Zm00001d027557	2449	2503	1824	1219	1013	1172	127.012	129.946	98.0681	65.955	55.6757	59.1491	1694.5	0.491917	-1.02351	3.1e-11	2.9e-09	down	yes	Zea mays PCO132874 mRNA sequence
gene:Zm00001d003406	195	272	264	120	109	140	3.62617	5.06325	5.08937	2.328	2.14803	2.53341	182.839	0.493184	-1.0198	1.12e-06	5.09e-05	down	yes	Zea mays full-length cDNA clone ZM_BFb0105L14 mRNA, complete cds
gene:Zm00001d011921	101	83	80	35	40	59	14.4294	11.87	11.8485	5.21653	6.056	8.20241	66.1174	0.493209	-1.01973	0.000842601	0.0167456	down	yes	PREDICTED: Zea mays RALFL33 (LOC101027108), transcript variant X1, mRNA
gene:Zm00001d019698	732	596	457	391	271	232	31.9092	26.0075	20.6523	17.7815	12.5191	9.8414	447.351	0.493243	-1.01963	3.25e-05	0.0010401	down	yes	Zea mays full-length cDNA clone ZM_BFc0135L17 mRNA, complete cds
gene:Zm00001d024213	105	134	117	68	57	54	5.33711	6.81817	6.16522	3.60589	3.07037	2.671	89.1107	0.493316	-1.01942	8.69e-05	0.00248218	down	yes	Sorghum bicolor hypothetical protein, mRNA
gene:Zm00001d021075	618	744	770	346	366	372	10.1282	12.2057	13.0821	5.91569	6.35657	5.93265	535.069	0.497118	-1.00834	8.16e-13	9.06e-11	down	yes	PREDICTED: Zea mays uncharacterized LOC103643569 (LOC103643569), ncRNA
gene:Zm00001d043444	299	224	550	185	114	251	13.6679	10.25	26.0638	8.82244	5.52248	11.1652	270.131	0.497177	-1.00817	0.00283344	0.0430864	down	yes	Zea mays uncharacterized LOC100193809 (umc2272), mRNA
gene:Zm00001d045048	215	286	296	113	160	133	5.46937	7.28302	7.80614	2.99892	4.31339	3.29241	200.055	0.497924	-1.006	2.5e-06	0.000104081	down	yes	PREDICTED: Zea mays pectinesterase (LOC103637955), mRNA
gene:Zm00001d010554	234	188	240	137	84	117	13.1962	10.613	14.0311	8.06012	5.0201	6.42071	166.754	0.499598	-1.00116	3.54e-05	0.00112539	down	yes	PREDICTED: Zea mays cation transport regulator-like protein 2 (LOC103635771), mRNA
gene:Zm00001d027500	140	128	97	286	169	292	10.9977	10.0654	7.89933	23.4383	14.0689	22.3213	183.648	2.00007	1.00005	0.000122271	0.00332076	up	yes	Triticum aestivum clone wl1n.pk0042.d3:fis, full insert mRNA sequence
gene:Zm00001d004472	335	406	367	812	783	663	7.38881	8.96401	8.39154	18.6841	18.3017	14.2301	557.308	2.00072	1.00052	3.02e-10	2.53e-08	up	yes	Zea mays uncharacterized LOC100382153 (LOC100382153), mRNA
gene:Zm00001d017989	325	297	443	886	633	653	11.5005	10.5205	16.251	32.7079	23.7375	22.4858	536.841	2.00157	1.00113	2.55e-06	0.000105851	up	yes	PREDICTED: Zea mays GDSL esterase/lipase At5g55050-like (LOC103627703), mRNA
gene:Zm00001d023887	50	39	42	91	99	78	2.76442	2.15846	2.40729	5.24883	5.80054	4.19654	66.0787	2.00338	1.00244	0.00068633	0.0140882	up	yes	Zea mays acyl carrier protein (si605047f11), mRNA
gene:Zm00001d033898	71	63	96	165	165	141	1.10031	0.977339	1.54232	2.66765	2.70983	2.12638	116.097	2.00524	1.00377	7.68e-05	0.0022263	up	yes	Zea mays homeodomain protein JUBEL1 (LOC100281671), mRNA
gene:Zm00001d032035	130	143	89	279	236	225	3.51929	3.8752	2.49774	7.87958	6.77054	5.92731	182.447	2.00731	1.00526	1.58e-05	0.000549586	up	yes	Zea mays clone 1570911 flavonoid 3-monooxygenase mRNA, complete cds
gene:Zm00001d043972	90	86	98	198	163	202	8.73496	8.35532	9.8603	20.048	16.7651	19.078	138.3	2.00803	1.00578	2.44e-06	0.000102047	up	yes	PREDICTED: Zea mays 50S ribosomal protein L12, chloroplastic (LOC100277261), mRNA
gene:Zm00001d036136	620	478	431	1433	878	810	37.66	29.0645	27.1401	90.8076	56.5175	47.8781	773.199	2.0119	1.00856	3.26e-05	0.00104335	up	yes	Zea mays clone 367786 hypothetical protein mRNA, complete cds
gene:Zm00001d043735	39	25	39	70	67	76	1.79348	1.15085	1.85927	3.35828	3.26517	3.40101	52.2186	2.01712	1.0123	0.00211007	0.0345012	up	yes	Zea mays uncharacterized LOC100272419 (LOC100272419), mRNA
gene:Zm00001d002038	933	705	863	2130	1486	1527	20.3191	15.3694	19.484	48.3937	34.2958	32.3612	1268.16	2.01863	1.01338	1.1e-07	6.07e-06	up	yes	Zea mays uncharacterized LOC100383552 (pco089998), mRNA
gene:Zm00001d007366	153	139	149	342	267	301	6.30045	5.72983	6.3608	14.6924	11.6517	12.0617	223.584	2.02061	1.01479	9.01e-08	5.1e-06	up	yes	Zea mays uncharacterized LOC100193468 (cl26646_1), mRNA
gene:Zm00001d049219	817	434	779	1670	1167	1360	29.5346	15.7053	29.1939	62.9815	44.7074	47.8422	1032.26	2.02211	1.01586	1.97e-05	0.000669005	up	yes	Zea mays uncharacterized LOC100273000 (LOC100273000), mRNA
gene:Zm00001d034196	57	87	88	157	156	167	1.45416	2.22179	2.32738	4.17854	4.21757	4.14589	117.54	2.02404	1.01724	2.42e-05	0.000804727	up	yes	Zea mays uncharacterized LOC100275725 (LOC100275725), mRNA
gene:Zm00001d020607	145	71	108	310	194	167	7.2196	3.53875	5.57461	16.1025	10.2364	8.09142	165.645	2.03755	1.02683	0.00165509	0.0286323	up	yes	Zea mays full-length cDNA clone ZM_BFb0178O15 mRNA, complete cds
gene:Zm00001d020557	38	39	36	93	68	74	0.751505	0.772075	0.738068	1.91875	1.42514	1.42411	57.6367	2.03974	1.02838	0.00101229	0.0193247	up	yes	Zea mays glossy 1 (gl1), mRNA
gene:Zm00001d038146	2810	2941	3320	7448	6353	5008	25.8845	27.1191	31.7042	71.5748	62.0171	44.8911	4625.98	2.04007	1.02862	2.19e-09	1.65e-07	up	yes	Zea mays clone 1569421 mRNA sequence
gene:Zm00001d002850	267	144	152	425	374	377	16.8485	9.09617	9.94349	27.9786	25.0104	23.1502	287.973	2.04194	1.02994	3.41e-05	0.00108804	up	yes	Zea mays uncharacterized LOC100285451 (pco094531), mRNA
gene:Zm00001d015025	135	133	189	503	222	219	3.54884	3.49987	5.15063	13.7946	6.18451	5.60223	233.597	2.04404	1.03142	0.00205113	0.033818	up	yes	Zea mays uncharacterized LOC100281193 (pco078009(446)), mRNA
gene:Zm00001d038485	60	48	86	145	126	135	0.873971	0.699896	1.29864	2.20344	1.94498	1.91356	99.283	2.04574	1.03262	0.000227236	0.00563431	up	yes	PREDICTED: Zea mays uncharacterized LOC100501584 (LOC100501584), transcript variant X1, mRNA
gene:Zm00001d043432	383	465	446	919	873	913	14.7831	17.9667	17.8463	37.0059	35.7093	34.2927	660.729	2.04619	1.03294	3.81e-15	5.39e-13	up	yes	Zea mays reticulon-4-interacting protein 1 (LOC100283093), mRNA
gene:Zm00001d023536	214	195	187	479	350	422	5.48561	5.00371	4.96934	12.8095	9.50777	10.5266	305.609	2.05574	1.03966	2.04e-08	1.3e-06	up	yes	Zea mays full-length cDNA clone ZM_BFb0345E20 mRNA, complete cds
gene:Zm00001d014284	33	44	45	85	76	96	1.21509	1.62179	1.71772	3.26513	2.96556	3.43977	62.5207	2.058	1.04125	0.000433842	0.009673	up	yes	Zea mays CMV 1a interacting protein 1 (LOC100284521), mRNA
gene:Zm00001d042275	741	507	501	1319	1073	1295	30.5845	20.9477	21.4371	56.7956	46.9334	52.0135	898.781	2.05927	1.04213	1.56e-08	1.02e-06	up	yes	Zea mays phosphatidylinositol transfer protein CSR1 (LOC100282468), mRNA
gene:Zm00001d009156	308	305	276	686	564	619	7.56923	7.50321	7.03162	17.5878	14.6886	14.8032	456.19	2.05928	1.04214	1.19e-11	1.19e-09	up	yes	PREDICTED: Zea mays aarF domain-containing protein kinase 4 (LOC103635101), mRNA
gene:Zm00001d004478	94	110	155	261	244	251	2.5707	3.01136	4.39441	7.44647	7.07151	6.67975	184.343	2.06036	1.04289	3.84e-06	0.000154265	up	yes	PREDICTED: Zea mays cytosolic Fe-S cluster assembly factor NUBP1 homolog (LOC103646865), transcript variant X1, mRNA
gene:Zm00001d027421	72	57	60	135	120	144	3.84966	3.05078	3.32573	7.53027	6.7994	7.49231	97.1214	2.06132	1.04357	2.02e-05	0.000682028	up	yes	Zea mays uncharacterized LOC100285173 (IDP2420), mRNA
gene:Zm00001d010536	83	101	81	196	176	186	4.68071	5.70167	4.73549	11.5313	10.5183	10.2073	136.015	2.06237	1.0443	9.15e-07	4.26e-05	up	yes	Zea mays uncharacterized LOC100382723 (LOC100382723), mRNA
gene:Zm00001d048732	218	221	208	499	423	444	2.70728	2.74736	2.67785	6.46495	5.56695	5.36567	333.011	2.06835	1.04848	6.85e-11	6.09e-09	up	yes	Zea mays sodium/hydrogen exchanger (LOC100274279), mRNA
gene:Zm00001d014294	1240	1509	1314	2907	2735	2945	7.99041	9.73382	8.77786	19.5425	18.6769	18.467	2089.35	2.06884	1.04882	1.85e-20	4.21e-18	up	yes	PREDICTED: Zea mays LOC100193636 (TIDP3607), transcript variant X3, mRNA
gene:Zm00001d039826	174	204	198	348	309	573	7.74892	9.09428	9.14119	16.1681	14.5831	24.8319	296.598	2.07289	1.05164	3.67e-06	0.000148102	up	yes	PREDICTED: Zea mays uncharacterized LOC103651794 (LOC103651794), misc_RNA
gene:Zm00001d034066	47	58	75	146	87	149	0.658989	0.814057	1.09015	2.1356	1.2927	2.03297	92.7995	2.07397	1.0524	0.000658656	0.0136354	up	yes	Zea mays full-length cDNA clone ZM_BFb0211I24 mRNA, complete cds
gene:Zm00001d033040	59	48	54	113	92	138	1.6645	1.35556	1.57933	3.32581	2.75055	3.78857	83.1029	2.07586	1.05371	0.000118153	0.00322111	up	yes	PREDICTED: Zea mays uncharacterized protein At1g18480 (LOC103643600), mRNA
gene:Zm00001d021518	52	47	54	111	99	116	1.96603	1.77882	2.11654	4.37822	3.96663	4.26785	79.1232	2.08156	1.05767	4.72e-05	0.00145894	up	yes	Zea mays full-length cDNA clone ZM_BFb0319P21 mRNA, complete cds
gene:Zm00001d033623	3355	3399	2652	8472	5392	6044	45.2979	45.9392	37.1197	119.333	77.1498	79.4097	4859.89	2.08198	1.05796	2.19e-08	1.39e-06	up	yes	Zea mays lipoxygenase (LOC542495), mRNA
gene:Zm00001d049071	55	61	30	124	90	96	1.76443	1.95892	0.997718	4.15002	3.05973	2.99692	75.5029	2.08641	1.06102	0.00137687	0.024651	up	yes	Zea mays hypothetical protein (LOC100279575), mRNA
gene:Zm00001d043870	104	60	91	266	164	109	2.0035	1.15706	1.81737	5.34595	3.34811	2.04337	132.468	2.08769	1.06191	0.00304302	0.0453851	up	yes	PREDICTED: Zea mays uncharacterized LOC103651357 (LOC103651357), mRNA
gene:Zm00001d006449	63	85	70	210	154	96	2.33901	3.15905	2.69423	8.13388	6.05914	3.46837	112.828	2.08774	1.06194	0.00114069	0.0213001	up	yes	Zea mays uncharacterized LOC100192877 (LOC100192877), mRNA
gene:Zm00001d005813	358	213	301	739	628	488	10.7329	6.39233	9.35503	23.1134	19.9523	14.2369	452.868	2.08837	1.06238	7.36e-06	0.000277007	up	yes	Zea mays uncharacterized LOC100191257 (pco137346), mRNA
gene:Zm00001d011147	132	162	201	379	334	345	2.02225	2.48441	3.1923	6.05743	5.4226	5.14333	256.84	2.09351	1.06592	9.98e-08	5.57e-06	up	yes	PREDICTED: Zea mays probable anion transporter 4, chloroplastic (LOC103635996), transcript variant X2, mRNA
gene:Zm00001d017727	242	195	190	547	391	401	8.17981	6.59795	6.65775	19.2887	14.0057	13.1897	325.974	2.09645	1.06795	3.31e-07	1.68e-05	up	yes	Zea mays full-length cDNA clone ZM_BFc0164D13 mRNA, complete cds
gene:Zm00001d033527	108	137	144	293	281	259	1.13966	1.44716	1.57528	3.22556	3.14236	2.65958	202.136	2.09905	1.06974	5.37e-08	3.18e-06	up	yes	Zea mays GMN10 (LOC100281483), mRNA
gene:Zm00001d010451	415	251	488	1165	592	708	18.3747	11.1248	22.3995	53.8127	27.7775	30.5048	601.69	2.09951	1.07005	0.000219867	0.0054941	up	yes	PREDICTED: Zea mays LOC100284848 (pco081097b), transcript variant X1, mRNA
gene:Zm00001d019180	448	498	447	933	1054	1033	28.1706	31.3468	29.1388	61.205	70.2357	63.2094	728.356	2.11909	1.08345	1.77e-19	3.62e-17	up	yes	Zea mays nudix hydrolase 13 (LOC100282227), mRNA
gene:Zm00001d048690	26	33	51	59	72	110	0.910415	1.15672	1.85132	2.15529	2.67176	3.74819	57.6143	2.12447	1.0871	0.00340129	0.0493784	up	yes	PREDICTED: Zea mays serine carboxypeptidase-like 50 (LOC103652719), mRNA
gene:Zm00001d013406	33	55	69	158	96	84	0.86707	1.4466	1.87947	4.33096	2.67307	2.14775	82.2929	2.12578	1.08799	0.00324274	0.0476431	up	yes	Zea mays uncharacterized LOC100279712 (csu131), mRNA
gene:Zm00001d042801	105	60	66	231	131	138	3.39898	1.94427	2.21487	7.80115	4.49397	4.34712	121.525	2.1283	1.0897	0.000897737	0.0175161	up	yes	PREDICTED: Zea mays GABA transporter 1 (LOC103650987), mRNA
gene:Zm00001d019898	107	107	121	272	200	257	3.90495	3.90896	4.57786	10.3559	7.73501	9.12699	175.883	2.12901	1.09018	2.26e-07	1.18e-05	up	yes	Zea mays full-length cDNA clone ZM_BFb0360J11 mRNA, complete cds
gene:Zm00001d042481	167	127	180	417	303	309	4.0229	3.06248	4.49512	10.4796	7.73508	7.24343	249.228	2.12923	1.09033	1.38e-06	6.2e-05	up	yes	PREDICTED: Zea mays hypothetical protein (LOC100275661), transcript variant X1, mRNA
gene:Zm00001d013348	114	141	104	242	248	295	4.16041	5.15106	3.93469	9.2137	9.59141	10.4765	188.526	2.1353	1.09444	1.8e-08	1.16e-06	up	yes	PREDICTED: Zea mays LOC100384338 (pco101707a), transcript variant X1, mRNA
gene:Zm00001d043653	801	1060	1120	2126	2102	2283	6.78361	8.98629	9.83313	18.7836	18.8652	18.8147	1566.69	2.13596	1.09488	9.01e-15	1.24e-12	up	yes	PREDICTED: Zea mays type I inositol 1,4,5-trisphosphate 5-phosphatase 1-like (LOC103651263), transcript variant X2, mRNA
gene:Zm00001d021368	55	24	47	78	98	101	2.4352	1.06373	2.15732	3.60291	4.5983	4.35168	66.5055	2.1374	1.09586	0.00159219	0.0276849	up	yes	Zea mays clone 1562306 mRNA sequence
gene:Zm00001d011069	122	146	141	370	205	319	1.02849	1.23209	1.23227	3.2541	1.83145	2.61695	215.511	2.14303	1.09965	7.49e-06	0.000280466	up	yes	PREDICTED: Zea mays scarecrow-like protein 9 (LOC103635972), mRNA
gene:Zm00001d027366	37	34	39	83	72	87	1.37275	1.26275	1.50003	3.21259	2.83088	3.14104	58.1303	2.14919	1.10379	0.000219556	0.00549168	up	yes	Zea mays uncharacterized LOC100286006 (TIDP3590), mRNA
gene:Zm00001d020052	95	99	99	225	189	231	3.62763	3.78426	3.91905	8.96333	7.64823	8.58371	154.898	2.15207	1.10572	3.62e-08	2.21e-06	up	yes	PREDICTED: Zea mays LOC100191349 (cl50858_1), transcript variant X4, mRNA
gene:Zm00001d002695	131	142	115	446	201	199	1.22141	1.32534	1.11157	4.33824	1.98604	1.80554	205.574	2.15964	1.11079	0.000616141	0.0129269	up	yes	PREDICTED: Zea mays uncharacterized LOC103646084 (LOC103646084), mRNA
gene:Zm00001d036371	643	645	596	1749	1096	1296	13.8905	13.948	13.3474	39.4169	25.0909	27.2442	998.438	2.15974	1.11086	3.39e-09	2.49e-07	up	yes	Zea mays uncharacterized LOC100502422 (LOC100502422), mRNA
gene:Zm00001d003889	39	53	44	121	107	70	1.55	2.10858	1.81287	5.01695	4.50662	2.70725	72.0576	2.16027	1.11121	0.000691124	0.01413	up	yes	PREDICTED: Zea mays uncharacterized LOC103646543 (LOC103646543), transcript variant X1, mRNA
gene:Zm00001d016100	121	132	124	300	238	295	3.33462	3.64151	3.54265	8.62521	6.95084	7.91128	199.879	2.16175	1.1122	5.03e-09	3.59e-07	up	yes	PREDICTED: Zea mays uncharacterized LOC100192599 (LOC100192599), transcript variant X1, mRNA
gene:Zm00001d052405	52	98	54	181	106	164	0.726054	1.36974	0.781637	2.63652	1.56845	2.2283	108.161	2.17132	1.11857	0.000524509	0.0113384	up	yes	PREDICTED: Zea mays WRI1 transcription factor2 (EREB20), transcript variant X1, mRNA
gene:Zm00001d047207	26	29	45	80	68	74	1.50101	1.67592	2.69319	4.81822	4.16023	4.15723	53.2479	2.17221	1.11916	0.00102317	0.0194888	up	yes	Zea mays copper-transporting ATPase PAA1 (LOC100284630), mRNA
gene:Zm00001d021645	44	46	61	129	99	107	2.64565	2.76875	3.80238	8.09201	6.30833	6.26076	80.4549	2.17407	1.1204	8.16e-05	0.00234542	up	yes	Zea mays uncharacterized LOC100277526 (LOC100277526), mRNA
gene:Zm00001d027711	593	562	576	1417	1229	1193	12.5028	11.8614	12.5899	31.1681	27.4602	24.4769	921.931	2.17414	1.12045	7.62e-16	1.13e-13	up	yes	PREDICTED: Zea mays uncharacterized LOC100191850 (LOC100191850), transcript variant X1, mRNA
gene:Zm00001d051529	289	275	347	703	647	678	6.62516	6.31071	8.24658	16.8128	15.7182	15.1249	485.818	2.17725	1.12251	2.23e-13	2.6e-11	up	yes	PREDICTED: Zea mays probable 4-coumarate--CoA ligase 2 (LOC103653944), mRNA
gene:Zm00001d020401	370	162	223	821	436	419	22.9427	10.0555	14.3349	53.1097	28.6503	25.2826	404.925	2.18578	1.12815	0.000610392	0.0128301	up	yes	Zea mays PCO097882 mRNA sequence
gene:Zm00001d008397	374	251	414	1106	637	564	40.2346	27.0301	46.1715	124.128	72.6218	59.0433	557.061	2.18884	1.13016	5.25e-05	0.00159402	up	yes	Zea mays uncharacterized LOC100278648 (LOC100278648), mRNA
gene:Zm00001d048422	32	25	54	73	83	94	1.22368	0.956987	2.14071	2.91225	3.36354	3.49792	59.5272	2.19218	1.13237	0.00128371	0.0233086	up	yes	Zea mays uncharacterized LOC100278292 (LOC100278292), mRNA
gene:Zm00001d022237	546	447	498	1293	989	1057	22.9245	18.7871	21.6761	56.636	44.005	43.1862	799.805	2.19483	1.13411	7.85e-12	7.89e-10	up	yes	Zea mays PCO130298 mRNA sequence
gene:Zm00001d040245	256	155	92	536	257	330	21.7354	13.1737	8.0977	47.4766	23.1239	27.265	270.148	2.19677	1.13538	0.00141971	0.0251719	up	yes	Zea mays uncharacterized LOC100037813 (IDP370), mRNA
gene:Zm00001d023534	136	139	132	304	299	312	5.32611	5.4492	5.35909	12.4203	12.4091	11.8902	218.326	2.19835	1.13642	1.26e-11	1.25e-09	up	yes	PREDICTED: Zea mays uncharacterized LOC100192785 (LOC100192785), transcript variant X1, mRNA
gene:Zm00001d039900	80	91	111	223	188	224	1.44845	1.6493	2.08344	4.21216	3.6072	3.94661	151.459	2.20185	1.13872	1.75e-07	9.33e-06	up	yes	Zea mays uncharacterized LOC100193065 (LOC100193065), mRNA
gene:Zm00001d016802	49	72	62	171	140	98	1.50957	2.22043	1.98014	5.49593	4.57073	2.93797	98.2937	2.20477	1.14063	0.000189202	0.00481225	up	yes	Zea mays uncharacterized LOC100283135 (pco111578), mRNA
gene:Zm00001d042620	84	92	113	225	199	228	4.85988	5.3282	6.77752	13.5805	12.2011	12.8364	155.42	2.20568	1.14122	5.98e-08	3.5e-06	up	yes	Zea mays clone 281569 NADH dehydrogenase I subunit N mRNA, complete cds
gene:Zm00001d005052	159	211	178	440	365	431	1.72122	2.28649	1.99759	4.96912	4.18728	4.54026	294.604	2.20876	1.14324	1.06e-10	9.34e-09	up	yes	PREDICTED: Zea mays mannan endo-1,4-beta-mannosidase 8-like (LOC103647149), mRNA
gene:Zm00001d008200	228	158	197	523	440	349	21.3176	14.7879	19.0948	51.0143	43.5968	31.7535	314.526	2.21028	1.14423	4.37e-07	2.17e-05	up	yes	Zea mays PCO074610 mRNA sequence
gene:Zm00001d021370	25	73	55	119	93	134	1.51683	4.4337	3.45943	7.53236	5.9797	7.91161	82.1896	2.21488	1.14723	0.00152668	0.026809	up	yes	Zea mays PCO072790 mRNA sequence
gene:Zm00001d003015	284	247	116	462	433	575	6.09093	5.30284	2.5791	10.337	9.8413	12.0004	348.765	2.21576	1.1478	3.06e-05	0.00098756	up	yes	Zea mays phenylalanine ammonia-lyase (LOC100281042), mRNA
gene:Zm00001d012339	28	26	33	81	54	62	1.51066	1.4042	1.84573	4.55911	3.08746	3.25509	47.0549	2.22063	1.15097	0.00119183	0.0220145	up	yes	Zea mays clone 9490 mRNA sequence
gene:Zm00001d038946	60	59	84	189	140	132	2.85984	2.81507	4.15065	9.3981	7.07161	6.12249	110.124	2.23031	1.15724	3.22e-05	0.00103328	up	yes	Zea mays electron carrier/ electron transporter/ iron ion binding protein (LOC100284503), mRNA
gene:Zm00001d002341	47	32	60	135	88	93	1.83795	1.25266	2.43239	5.50754	3.64686	3.53902	75.5123	2.2304	1.1573	0.000653101	0.0135471	up	yes	Zea mays uncharacterized LOC100275525 (si947016b03a), mRNA
gene:Zm00001d012171	28	34	41	103	81	49	1.73822	2.11287	2.63862	6.67069	5.32882	2.9601	55.9057	2.23337	1.15922	0.00263674	0.0410449	up	yes	PREDICTED: Zea mays uncharacterized LOC103636408 (LOC103636408), transcript variant X4, misc_RNA
gene:Zm00001d033038	52	39	56	131	100	107	4.13948	3.1078	4.62143	10.8793	8.4361	8.28876	80.3217	2.25177	1.17106	4.89e-05	0.00150287	up	yes	Zea mays uncharacterized LOC100278372 (LOC100278372), mRNA
gene:Zm00001d018629	26	26	35	81	74	44	2.20053	2.20279	3.07091	7.15197	6.6372	3.62385	47.5363	2.25268	1.17164	0.00252579	0.0396304	up	yes	PREDICTED: Zea mays dirigent-like protein pDIR3 (LOC100304142), transcript variant X2, mRNA
gene:Zm00001d031447	2119	2074	2059	5420	4221	4731	18.7705	18.3908	18.9081	50.0878	39.6242	40.7814	3411.37	2.25278	1.17171	6.65e-19	1.29e-16	up	yes	PREDICTED: Zea mays ABC transporter C family member 10-like (LOC103642016), mRNA
gene:Zm00001d002589	27	59	72	116	104	145	0.805406	1.76177	2.22653	3.60991	3.28764	4.20903	86.1103	2.25495	1.17309	0.000677901	0.0139599	up	yes	Zea mays beta-carotene hydroxylase (HYD1), mRNA
gene:Zm00001d048294	54	64	95	164	78	254	6.87178	8.15271	12.5327	21.7724	10.5189	31.4537	116.361	2.257	1.17441	0.00237668	0.0378938	up	yes	PREDICTED: Zea mays uncharacterized LOC103639524 (LOC103639524), mRNA
gene:Zm00001d047931	110	98	58	258	153	201	3.59122	3.20274	1.96301	8.78731	5.29346	6.3857	145.38	2.25874	1.17552	8.11e-05	0.00233752	up	yes	Zea mays senescence-associated protein 15 (LOC100285592), mRNA
gene:Zm00001d049217	2375	1157	1758	5055	3497	3651	86.0306	41.9536	66.0167	191.028	134.241	128.696	2902.26	2.26011	1.17639	1.39e-06	6.23e-05	up	yes	Zea mays full-length cDNA clone ZM_BFc0085F13 mRNA, complete cds
gene:Zm00001d038048	607	494	535	1709	1051	995	23.565	19.1978	21.5317	69.2162	43.2395	37.5893	895.837	2.2612	1.17709	1.7e-07	9.09e-06	up	yes	Zea mays CBL-interacting serine/threonine-protein kinase 15 (LOC100281511), mRNA
gene:Zm00001d029388	1855	1124	2330	5368	3572	3287	62.3858	37.8403	81.235	188.339	127.307	107.573	2914.14	2.2629	1.17817	0.00292823	0.0440574	up	yes	Zea mays full-length cDNA clone ZM_BFc0160C06 mRNA, complete cds
gene:Zm00001d018077	26	32	37	85	59	76	1.28618	1.58462	1.89748	4.38667	3.093	3.65852	52.0765	2.2681	1.18148	0.000472477	0.0103977	up	yes	Zea mays full-length cDNA clone ZM_BFc0008J22 mRNA, complete cds
gene:Zm00001d053313	523	538	497	1233	1213	1166	5.60388	5.77054	5.52064	13.7828	13.7736	12.1576	854.434	2.27005	1.18273	1.19e-22	3.35e-20	up	yes	Zea mays full-length cDNA clone ZM_BFb0229C04 mRNA, complete cds
gene:Zm00001d035162	73	36	102	186	164	141	1.76885	0.873208	2.56221	4.70185	4.21126	3.32469	116.427	2.27745	1.18742	0.000598574	0.0126306	up	yes	Zea mays LHT1 (LOC100281437), mRNA
gene:Zm00001d033718	56	47	57	169	89	114	2.31852	1.9479	2.44649	7.29957	3.90492	4.59295	88.269	2.28437	1.19179	0.000190914	0.00484619	up	yes	PREDICTED: Zea mays putative glycolipid transfer protein (GLTP) family protein (LOC100273327), transcript variant X1, mRNA
gene:Zm00001d040818	200	186	284	577	463	526	3.97584	3.70133	5.85279	11.9663	9.75392	10.1753	369.771	2.28669	1.19326	4.13e-09	3e-07	up	yes	PREDICTED: Zea mays acyltransferase-like protein At1g54570, chloroplastic (LOC103650176), mRNA
gene:Zm00001d004354	103	67	75	242	151	179	4.91377	3.19962	3.70924	12.0443	7.63403	8.30987	135.446	2.28945	1.195	1.94e-05	0.000662264	up	yes	PREDICTED: Zea mays cystathionin beta synthase protein (LOC100281050), transcript variant X1, mRNA
gene:Zm00001d012689	42	40	52	96	101	118	1.56585	1.49282	2.00979	3.73387	3.99045	4.28101	74.012	2.29217	1.19672	1.26e-05	0.000449056	up	yes	PREDICTED: Zea mays protein CURVATURE THYLAKOID 1C, chloroplastic-like (LOC103636627), mRNA
gene:Zm00001d011819	40	72	42	153	93	113	0.96227	1.73387	1.04745	3.83986	2.37093	2.64532	84.9093	2.29557	1.19886	0.000304547	0.00716986	up	yes	Zea mays full-length cDNA clone ZM_BFc0064C11 mRNA, complete cds
gene:Zm00001d003781	46	23	35	66	102	77	1.49904	0.750291	1.18241	2.24381	3.52253	2.4418	57.6436	2.29612	1.1992	0.000868337	0.0170463	up	yes	Zea mays uncharacterized LOC100274185 (LOC100274185), mRNA
gene:Zm00001d013887	149	169	204	384	426	419	1.14151	1.29607	1.6202	3.06911	3.45862	3.12371	288.974	2.3006	1.20201	4.51e-12	4.65e-10	up	yes	Zea mays full-length cDNA clone ZM_BFb0090O12 mRNA, complete cds
gene:Zm00001d015517	61	38	39	99	128	98	2.68753	1.67592	1.78129	4.55036	5.97631	4.20159	76.5497	2.3015	1.20257	9.07e-05	0.00257414	up	yes	Zea mays uncharacterized LOC100275772 (LOC100275772), mRNA
gene:Zm00001d053143	82	100	61	241	158	170	2.9405	3.58966	2.26768	9.01594	6.00431	5.93224	134.536	2.30448	1.20444	1.43e-05	0.000505325	up	yes	PREDICTED: Zea mays amino acid permease 3-like (LOC103654612), mRNA
gene:Zm00001d037735	304	210	329	821	672	486	9.45248	6.53639	10.6051	26.6319	22.1432	14.7052	468.907	2.30888	1.20719	8.56e-07	4.06e-05	up	yes	PREDICTED: Zea mays probable salt tolerance-like protein At1g78600 (LOC103630134), mRNA
gene:Zm00001d043778	30	55	56	123	138	71	0.732892	1.34502	1.41825	3.13481	3.57271	1.68788	78.4945	2.32267	1.21578	0.000860899	0.0169387	up	yes	PREDICTED: Zea mays pentatricopeptide repeat-containing protein At3g09650, chloroplastic (LOC103651307), mRNA
gene:Zm00001d049921	79	84	103	185	220	233	3.74216	3.98309	5.05799	9.14226	11.0438	10.7402	148.967	2.33913	1.22597	7.17e-09	5.01e-07	up	yes	Zea mays uncharacterized LOC100277986 (LOC100277986), mRNA
gene:Zm00001d045373	52	38	40	113	94	104	1.85973	1.36043	1.48303	4.2161	3.56265	3.61945	72.9195	2.33989	1.22644	1.83e-05	0.000627271	up	yes	Zea mays full-length cDNA clone ZM_BFc0153A13 mRNA, complete cds
gene:Zm00001d013324	68	71	84	231	146	155	7.27158	7.60019	9.31204	25.7703	16.5452	16.1293	125.229	2.34558	1.22994	6.69e-06	0.000254844	up	yes	Zea mays ATP synthase F1, delta subunit family protein (LOC100281877), mRNA
gene:Zm00001d045935	141	120	144	353	339	278	18.5147	15.7734	19.6022	48.357	47.1733	35.5227	227.729	2.34848	1.23173	9.26e-10	7.35e-08	up	yes	Zea mays uncharacterized LOC100275199 (LOC100275199), mRNA
gene:Zm00001d036370	56	46	53	161	132	76	3.21561	2.64411	3.15499	9.6447	8.03247	4.24671	87.209	2.34879	1.23192	0.000298568	0.00708768	up	yes	Zea mays uncharacterized LOC100274400 (LOC100274400), mRNA
gene:Zm00001d024241	24	27	28	59	64	67	1.54728	1.74248	1.87137	3.96822	4.37256	4.20334	44.364	2.34931	1.23224	0.000230683	0.00570323	up	yes	PREDICTED: Zea mays uncharacterized LOC100275650 (LOC100275650), transcript variant X6, mRNA
gene:Zm00001d045574	137	158	223	519	389	329	1.20739	1.39389	2.0374	4.77177	3.63307	2.82153	291.258	2.35032	1.23285	9.39e-07	4.36e-05	up	yes	PREDICTED: Zea mays hypothetical protein (LOC100273575), transcript variant X5, misc_RNA
gene:Zm00001d017495	35	50	28	116	92	61	1.22077	1.74575	1.01244	4.22096	3.40058	2.07042	63.4495	2.35225	1.23404	0.000904971	0.017617	up	yes	Zea mays uncharacterized LOC100273516 (gpm282), mRNA
gene:Zm00001d014445	228	206	226	567	488	536	10.8385	9.80273	11.1375	28.1192	24.584	24.7949	372.004	2.35834	1.23777	2.07e-15	2.96e-13	up	yes	Zea mays clone 324209 mRNA sequence
gene:Zm00001d028064	90	75	94	272	164	186	6.37791	5.32039	6.90572	20.1091	12.3163	12.8266	146.135	2.35913	1.23825	3.93e-06	0.000157128	up	yes	PREDICTED: Zea mays uncharacterized LOC100278418 (LOC100278418), mRNA
gene:Zm00001d008625	204	284	289	669	621	580	5.16502	7.19791	7.58552	17.6708	16.6622	14.29	437.671	2.36111	1.23946	3.72e-12	3.86e-10	up	yes	Zea mays uncharacterized LOC100285911 (pco148010), mRNA
gene:Zm00001d004978	67	77	122	187	217	243	1.68917	1.94328	3.18863	4.91844	5.79772	5.96167	150.395	2.36984	1.24479	1.3e-06	5.84e-05	up	yes	PREDICTED: Zea mays uncharacterized LOC103647116 (LOC103647116), transcript variant X1, mRNA
gene:Zm00001d053151	115	76	169	422	273	169	2.03537	1.3465	3.10083	7.79192	5.12044	2.91068	204.17	2.37112	1.24557	0.000601617	0.0126844	up	yes	PREDICTED: Zea mays BEL1-like homeodomain protein 1 (LOC103654617), transcript variant X1, mRNA
gene:Zm00001d052624	346	454	411	916	1052	986	3.51808	4.62095	4.33228	9.71654	11.3356	9.75595	687.141	2.38658	1.25495	5.73e-19	1.12e-16	up	yes	PREDICTED: Zea mays LOC100194342 (pco083336), transcript variant X2, misc_RNA
gene:Zm00001d035092	39	51	47	87	112	137	1.31657	1.72344	1.64484	3.06399	4.0068	4.50054	77.7161	2.38741	1.25544	9.85e-06	0.000356689	up	yes	Zea mays clone 365101 mRNA sequence
gene:Zm00001d027623	35	35	64	165	87	72	1.51218	1.51374	2.86656	7.43716	3.9834	3.02713	76.3304	2.38961	1.25678	0.00212694	0.0347106	up	yes	PREDICTED: Zea mays transcription factor MYB108-like (LOC103631701), mRNA
gene:Zm00001d011709	202	291	296	610	685	634	4.4389	6.40123	6.74312	13.9843	15.9519	13.5574	448.566	2.39315	1.25891	5.33e-13	5.98e-11	up	yes	PREDICTED: Zea mays hypothetical protein (LOC100272998), transcript variant X2, mRNA
gene:Zm00001d003116	267	258	214	688	561	562	6.29871	6.09265	5.23359	16.9323	14.025	12.9015	421.963	2.40413	1.26551	4.75e-13	5.39e-11	up	yes	PREDICTED: Zea mays hypothetical protein (LOC100382433), transcript variant X1, mRNA
gene:Zm00001d053895	64	75	105	189	219	192	1.3137	1.54108	2.23435	4.0473	4.76388	3.83514	139.387	2.40485	1.26595	1.93e-07	1.02e-05	up	yes	Zea mays full-length cDNA clone ZM_BFc0079O03 mRNA, complete cds
gene:Zm00001d011735	161	148	142	422	308	380	9.24489	8.50715	8.45298	25.2799	18.7424	21.2336	258.038	2.40975	1.26889	4.63e-11	4.24e-09	up	yes	Zea mays full-length cDNA clone ZM_BFc0054G10 mRNA, complete cds
gene:Zm00001d017037	12	27	24	53	49	53	0.622355	1.40174	1.29037	2.86761	2.6931	2.67483	35.9654	2.41082	1.26953	0.0019294	0.0323049	up	yes	PREDICTED: Zea mays hypothetical protein (LOC100278203), transcript variant X2, mRNA
gene:Zm00001d031182	74	43	81	252	115	117	1.0589	0.615937	1.20158	3.76192	1.74389	1.62919	113.668	2.41162	1.27	0.000866147	0.0170163	up	yes	PREDICTED: Zea mays LOC100192481 (umc1988), transcript variant X1, mRNA
gene:Zm00001d051684	91	128	111	319	267	224	0.893398	1.25794	1.12972	3.26724	2.77788	2.14001	188.869	2.41527	1.27218	4.31e-08	2.59e-06	up	yes	PREDICTED: Zea mays zinc finger protein CONSTANS-LIKE 9-like (LOC103654041), transcript variant X1, mRNA
gene:Zm00001d002191	87	83	75	234	195	174	2.54004	2.42575	2.27001	7.12729	6.03331	4.94349	140.472	2.41652	1.27293	4.66e-08	2.78e-06	up	yes	Zea mays uncharacterized LOC100382090 (LOC100382090), mRNA
gene:Zm00001d020955	17	33	27	83	62	44	0.364015	0.707344	0.599349	1.85411	1.40689	0.916824	44.177	2.42489	1.27792	0.00214607	0.0349561	up	yes	Zea mays WAK80 - OsWAK receptor-like protein kinase (LOC100280667), mRNA
gene:Zm00001d008499	24	64	65	113	127	140	1.26305	3.3716	3.54624	6.20405	7.08293	7.1697	87.741	2.42808	1.27982	0.000225067	0.00559676	up	yes	PREDICTED: Zea mays uncharacterized LOC100304440 (LOC100304440), transcript variant X1, mRNA
gene:Zm00001d026390	196	207	293	351	421	986	42.6853	45.1273	66.1509	79.7474	97.1636	208.96	400.397	2.42886	1.28028	5.62e-05	0.00168919	up	yes	PREDICTED: Zea mays uncharacterized LOC100304034 (LOC100304034), mRNA
gene:Zm00001d010201	22	25	38	98	51	61	1.57152	1.78765	2.81401	7.30314	3.8607	4.24023	48.9733	2.43087	1.28147	0.00162406	0.0281818	up	yes	Zea mays putative MYB DNA-binding domain superfamily protein (LOC100384181), mRNA
gene:Zm00001d032380	54	75	48	155	116	169	2.26548	3.14974	2.08763	6.78399	5.15732	6.89948	101.679	2.4314	1.28179	2.84e-06	0.000116681	up	yes	PREDICTED: Zea mays APE1 (LOC100191267), transcript variant X1, mRNA
gene:Zm00001d018781	417	347	418	1043	998	903	18.342	15.2787	19.0604	47.861	46.52	38.651	682.582	2.4392	1.28641	3.9e-17	6.61e-15	up	yes	PREDICTED: Zea mays seed maturation protein (LOC100283096), transcript variant X1, mRNA
gene:Zm00001d021360	38	34	22	80	64	91	2.47668	2.21825	1.48646	5.43955	4.42043	5.77152	54.2244	2.44052	1.28719	0.000162971	0.00423758	up	yes	Zea mays kinesin like protein (LOC100280965), mRNA
gene:Zm00001d003742	30	37	52	140	76	79	0.458293	0.565809	0.823513	2.23119	1.23037	1.17439	68.7908	2.44356	1.28898	0.000554844	0.0118641	up	yes	PREDICTED: Zea mays protein phosphatase type 2A regulator/ signal transducer (LOC100281427), transcript variant X1, mRNA
gene:Zm00001d045269	1461	1654	1478	3443	3793	4286	9.04776	10.2535	9.4888	22.2441	24.8928	25.8289	2654.16	2.44773	1.29145	5.07e-34	3.52e-31	up	yes	Zea mays uncharacterized LOC100274005 (pco078370), mRNA
gene:Zm00001d034808	53	69	62	112	153	200	3.12714	4.07537	3.79235	6.89409	9.56671	11.4833	106.473	2.45581	1.2962	1.72e-06	7.51e-05	up	yes	Zea mays uncharacterized LOC100382451 (LOC100382451), mRNA
gene:Zm00001d009028	46	66	55	127	129	165	1.38373	1.98739	1.71515	3.98551	4.11228	4.82993	96.7481	2.45989	1.29859	3.43e-07	1.74e-05	up	yes	PREDICTED: Zea mays uncharacterized LOC100501361 (LOC100501361), transcript variant X1, mRNA
gene:Zm00001d003306	71	70	77	222	144	181	7.04404	6.95198	7.91954	22.9776	15.14	17.4745	126.587	2.45996	1.29863	2.66e-07	1.37e-05	up	yes	Zea mays Bowman-Birk type bran trypsin inhibitor (LOC100284348), mRNA
gene:Zm00001d050428	718	674	600	2358	1304	1313	9.99128	9.38865	8.65553	34.2316	19.2298	17.7797	1157.75	2.46461	1.30136	3.21e-08	1.99e-06	up	yes	Zea mays clone 236468 NADP-dependent glyceraldehyde-3-phosphate dehydrogenase mRNA, complete cds
gene:Zm00001d034558	117	53	125	358	175	208	4.89321	2.21886	5.41956	15.6199	7.75614	8.46516	172.286	2.46814	1.30342	0.000300053	0.00709663	up	yes	Zea mays uncharacterized LOC100273279 (LOC100273279), mRNA
gene:Zm00001d026405	210	273	292	750	584	615	5.43771	7.0763	7.83836	20.2603	16.0254	15.4966	450.611	2.46827	1.3035	2.73e-12	2.88e-10	up	yes	PREDICTED: Zea mays glutamyl-tRNA reductase-like protein isoform 1 (LOC100191548), transcript variant X1, mRNA
gene:Zm00001d027321	39	52	65	130	152	111	0.395795	0.52827	0.683856	1.37637	1.63474	1.09621	90.8042	2.47033	1.30471	6.47e-06	0.00024721	up	yes	PREDICTED: Zea mays uncharacterized LOC100275682 (LOC100275682), transcript variant X1, mRNA
gene:Zm00001d026437	33	48	52	107	121	108	1.4397	2.09627	2.35184	4.87001	5.59427	4.58507	77.4192	2.47286	1.30618	4e-06	0.000158901	up	yes	Zea mays full-length cDNA clone ZM_BFc0103G02 mRNA, complete cds
gene:Zm00001d037080	12	21	28	37	49	70	0.223459	0.391456	0.540532	0.718797	0.96697	1.26847	35.572	2.48262	1.31186	0.0030429	0.0453851	up	yes	PREDICTED: Zea mays putative leucine-rich repeat receptor-like serine/threonine-protein kinase At2g24130 (LOC103629860), mRNA
gene:Zm00001d048313	49	48	106	205	178	130	4.72999	4.63823	10.6076	20.6446	18.2089	12.2116	118.847	2.48357	1.31242	0.000165101	0.00427994	up	yes	PREDICTED: Zea mays uncharacterized LOC103639537 (LOC103639537), mRNA
gene:Zm00001d040422	1006	711	1079	2577	2310	2224	8.51974	6.0276	9.47317	22.7683	20.7319	18.3285	1639.26	2.48849	1.31527	9.68e-14	1.17e-11	up	yes	Zea mays carbohydrate transporter/ sugar porter/ transporter (LOC100284468), mRNA
gene:Zm00001d010667	23	37	21	79	74	52	0.698533	1.12488	0.661186	2.50307	2.38172	1.53683	47.3861	2.49369	1.31828	0.000561314	0.0119825	up	yes	Zea mays putative bZIP transcription factor superfamily protein (bZIP108), mRNA
gene:Zm00001d036575	87	104	137	173	330	341	5.71899	6.84352	9.33611	11.8641	22.9886	21.8131	192.323	2.497	1.3202	2.15e-06	9.19e-05	up	yes	PREDICTED: Zea mays uncharacterized LOC103626840 (LOC103626840), transcript variant X7, ncRNA
gene:Zm00001d034865	163	191	193	514	410	471	2.63666	3.09277	3.23646	8.67396	7.0283	7.41398	320.849	2.49809	1.32083	2.5e-14	3.2e-12	up	yes	Zea mays uncharacterized LOC100501159 (LOC100501159), mRNA
gene:Zm00001d052409	86	36	122	247	198	179	4.04868	1.69654	5.95416	12.1311	9.87824	8.20033	143.989	2.50315	1.32374	0.000304264	0.00716978	up	yes	Zea mays uncharacterized LOC100280089 (LOC100280089), mRNA
gene:Zm00001d011513	41	37	37	86	72	139	1.52538	1.37798	1.42706	3.33796	2.83875	5.03238	67.608	2.50663	1.32575	5.69e-05	0.00170879	up	yes	Zea mays full-length cDNA clone ZM_BFc0154C18 mRNA, complete cds
gene:Zm00001d034338	99	122	144	372	275	285	3.86298	4.76533	5.82499	15.1432	11.3715	10.8217	214.728	2.50727	1.32612	4.82e-09	3.48e-07	up	yes	Zea mays deoxyribodipyrimidine photolyase (LOC100283467), mRNA
gene:Zm00001d042955	30	20	30	63	74	69	0.463179	0.309104	0.48017	1.01474	1.21076	1.03667	47.2113	2.51287	1.32934	0.000112761	0.00309217	up	yes	PREDICTED: Zea mays golgin subfamily A member 3-like (LOC103651040), mRNA
gene:Zm00001d036098	18	27	21	68	45	56	0.490508	0.736519	0.593252	1.93317	1.29953	1.485	38.8526	2.5133	1.32958	0.000627403	0.0131309	up	yes	PREDICTED: Zea mays cysteine-rich receptor-like protein kinase 15 (LOC103629456), misc_RNA
gene:Zm00001d022327	91	75	111	391	142	171	4.53936	3.74508	5.74013	20.3478	7.50656	8.30066	163.559	2.51406	1.33002	0.000352612	0.0080861	up	yes	Zea mays uncharacterized LOC100283680 (pco145234), mRNA
gene:Zm00001d031732	282	220	263	900	488	568	9.34322	7.29653	9.03335	31.1084	17.1343	18.313	451.685	2.51524	1.3307	6.05e-08	3.53e-06	up	yes	Zea mays clone 263839 mRNA sequence
gene:Zm00001d007858	36	37	47	120	91	97	1.18615	1.22035	1.60539	4.12482	3.17744	3.11008	70.8303	2.51615	1.33122	7.98e-06	0.000296508	up	yes	Zea mays clone 338088 aldo-keto reductase yakc mRNA, complete cds
gene:Zm00001d034519	482	507	473	1258	1179	1327	9.75184	10.2682	9.92079	26.5526	25.2786	26.126	862.16	2.51683	1.33161	6.47e-31	3.32e-28	up	yes	PREDICTED: Zea mays uncharacterized LOC100194266 (LOC100194266), transcript variant X1, mRNA
gene:Zm00001d012510	130	118	146	462	279	267	4.83658	4.39464	5.6311	17.9318	11.0001	9.66651	232.907	2.52038	1.33364	3.62e-07	1.83e-05	up	yes	PREDICTED: Zea mays trans-cinnamate 4-monooxygenase (LOC103636555), mRNA
gene:Zm00001d017212	18	40	23	86	66	55	0.220723	0.491	0.292381	1.10017	0.857667	0.656298	47.7174	2.52184	1.33448	0.000937008	0.0181306	up	yes	PREDICTED: Zea mays putative leucine-rich repeat receptor-like protein kinase family protein (LOC100272957), transcript variant X2, mRNA
gene:Zm00001d034475	18	16	13	49	39	33	0.986032	0.877375	0.738257	2.80028	2.26403	1.75912	27.8548	2.52966	1.33894	0.00264909	0.0411621	up	yes	PREDICTED: Zea mays protein WRKY1-like (LOC103644188), mRNA
gene:Zm00001d053713	49	52	61	151	138	130	2.91683	3.09859	3.76435	9.37733	8.70549	7.53046	96.0804	2.53415	1.3415	1.02e-07	5.65e-06	up	yes	Zea mays ribosome-like protein (LOC100285469), mRNA
gene:Zm00001d029488	16	14	23	44	42	52	0.338944	0.296882	0.505105	0.972408	0.942882	1.07195	31.4829	2.53868	1.34408	0.00115483	0.0214859	up	yes	Zea mays clone 238735 mRNA sequence
gene:Zm00001d026177	521	246	466	1435	889	863	25.8686	12.2269	23.9865	74.3319	46.7775	41.6975	734.518	2.5388	1.34414	2.32e-06	9.81e-05	up	yes	Zea mays full-length cDNA clone ZM_BFc0030M08 mRNA, complete cds
gene:Zm00001d003756	65	74	57	176	170	162	4.09687	4.66892	3.72442	11.5728	11.355	9.93612	116.3	2.53937	1.34447	4.88e-09	3.52e-07	up	yes	Zea mays uncharacterized LOC100276592 (si606031e03a), mRNA
gene:Zm00001d039118	62	28	51	147	143	74	4.40532	1.99155	3.75666	10.8966	10.7677	5.1166	84.0288	2.53942	1.3445	0.000507529	0.0110085	up	yes	Zea mays putative MYB DNA-binding domain superfamily protein (RADIALIS), mRNA
gene:Zm00001d021515	46	51	53	140	109	142	2.34038	2.59744	2.79544	7.43095	5.87699	7.03041	89.2699	2.54869	1.34976	2.12e-07	1.11e-05	up	yes	Zea mays electron carrier/ electron transporter/ iron ion binding protein (LOC100273459), mRNA
gene:Zm00001d042551	21	16	11	36	36	54	0.437087	0.333361	0.237349	0.781697	0.794055	1.09372	28.5906	2.55245	1.35188	0.00267268	0.0414031	up	yes	Zea mays clone 1581819 mRNA sequence
gene:Zm00001d028325	146	197	208	641	422	362	3.2865	4.43908	4.85388	15.0531	10.0668	7.92962	328.15	2.55258	1.35196	1.08e-07	5.98e-06	up	yes	PREDICTED: Zea mays putative cytochrome P450 superfamily protein (LOC100191562), transcript variant X2, mRNA
gene:Zm00001d026594	47	14	41	96	89	82	2.10888	0.628822	1.90714	4.49378	4.23197	3.58039	61.1132	2.55541	1.35356	0.000956999	0.0184339	up	yes	Zea mays cytokinin response regulator 2 (crr2), mRNA
gene:Zm00001d019899	36	48	44	126	95	113	1.1021	1.47098	1.39643	4.02418	3.08207	3.36636	76.3239	2.55719	1.35456	1.88e-06	8.15e-05	up	yes	Zea mays full-length cDNA clone ZM_BFb0054C16 mRNA, complete cds
gene:Zm00001d008961	28	34	42	137	55	78	5.68213	6.90683	8.83585	29.0042	11.8281	15.4032	62.1381	2.56014	1.35622	0.000840185	0.0167241	up	yes	PREDICTED: Zea mays uncharacterized LOC100275754 (LOC100275754), mRNA
gene:Zm00001d029903	272	104	142	608	366	382	13.8257	5.29172	7.48257	32.2409	19.715	18.8949	311.311	2.56841	1.36088	4.34e-05	0.0013523	up	yes	PREDICTED: Zea mays expansin-B3-like (LOC103637658), mRNA
gene:Zm00001d005482	33	40	37	94	94	101	1.39209	1.68912	1.61808	4.13684	4.20224	4.14609	65.8002	2.56861	1.36099	1.4e-06	6.27e-05	up	yes	Zea mays thiol-disulfide isomerase and thioredoxins (pco074056), mRNA
gene:Zm00001d015628	18	33	30	86	59	69	0.640757	1.17593	1.1071	3.19379	2.22573	2.39019	48.7797	2.59498	1.37572	0.000198745	0.00501026	up	yes	Zea mays uncharacterized LOC100284221 (cl55666_1), mRNA
gene:Zm00001d016072	89	102	96	294	205	262	4.83092	5.54226	5.40203	16.6485	11.7922	13.839	173.156	2.59806	1.37743	3.84e-10	3.18e-08	up	yes	Zea mays clone 372787 50S ribosomal protein L21 mRNA, complete cds
gene:Zm00001d031220	24	13	26	71	46	50	1.67857	0.910162	1.88516	5.18053	3.40946	3.403	38.1472	2.59853	1.3777	0.00119502	0.0220416	up	yes	Zea mays acyl-CoA thioesterase/ catalytic/ hydrolase, acting on ester bonds (LOC100283760), mRNA
gene:Zm00001d006520	104	108	133	395	230	289	3.42876	3.5643	4.54571	13.5859	8.03584	9.27182	208.554	2.6019	1.37957	3.94e-08	2.38e-06	up	yes	Zea mays uncharacterized LOC732785 (pco142971), mRNA
gene:Zm00001d030379	41	51	48	124	132	116	1.03221	1.28529	1.25277	3.25683	3.52175	2.84189	84.568	2.60276	1.38004	1.16e-07	6.37e-06	up	yes	Zea mays clone 353848 hypothetical protein mRNA, complete cds
gene:Zm00001d013810	779	721	845	2156	1699	2411	19.4476	18.0181	21.8691	56.1518	44.949	58.5718	1419.39	2.6067	1.38223	3.81e-20	8.48e-18	up	yes	Zea mays full-length cDNA clone ZM_BFc0090C23 mRNA, complete cds
gene:Zm00001d038051	39	57	55	144	155	102	1.40322	2.05298	2.0515	5.40521	5.91009	3.5713	91.4233	2.61177	1.38503	2.97e-06	0.000121828	up	yes	Zea mays peptide chain release factor 2 (LOC100216914), mRNA
gene:Zm00001d026290	69	59	65	165	163	189	2.55469	2.18669	2.49487	6.37324	6.39552	6.80948	117.042	2.61403	1.38628	5.07e-10	4.1e-08	up	yes	PREDICTED: Zea mays (LOC103504713), transcript variant X1, mRNA
gene:Zm00001d030786	45	44	34	121	107	101	3.83893	3.75748	3.00692	10.7689	9.67344	8.3846	74.751	2.62258	1.39099	9.82e-07	4.55e-05	up	yes	Zea mays bundle sheath defective 2 (bsd2), mRNA
gene:Zm00001d041960	51	27	38	137	108	64	3.51647	1.86357	2.71622	9.85472	7.8915	4.29417	70.7602	2.62494	1.39228	0.000335865	0.00776457	up	yes	Zea mays clone CH201-171E16, complete sequence
gene:Zm00001d043045	45	27	53	154	91	89	3.49398	2.09855	4.26609	12.4743	7.48771	6.72453	76.2874	2.62732	1.39359	0.000153912	0.00403888	up	yes	Zea mays clone 238244 hypothetical protein mRNA, complete cds
gene:Zm00001d009603	126	134	187	603	300	287	2.77337	2.95249	4.26701	13.8465	6.99773	6.14727	272.493	2.63147	1.39587	6.82e-06	0.000258923	up	yes	PREDICTED: Zea mays solute carrier family 2, facilitated glucose transporter member 8 (LOC100304080), transcript variant X1, misc_RNA
gene:Zm00001d033637	282	227	216	633	686	636	18.0502	14.5447	14.3328	42.2691	46.5324	39.6143	442.503	2.63624	1.39848	2.69e-18	4.92e-16	up	yes	PREDICTED: Zea mays putative elongation of fatty acids protein DDB_G0272012 (LOC103643861), mRNA
gene:Zm00001d032083	1554	690	1115	4126	2929	2005	57.8157	25.6975	43.0047	160.144	115.482	72.5893	2067.64	2.65633	1.40943	0.00245157	0.0387506	up	yes	Zea mays uncharacterized LOC100279833 (LOC100279833), mRNA
gene:Zm00001d038542	40	42	60	119	131	138	2.50056	2.62828	3.88842	7.76088	8.67855	8.39497	87.3592	2.66667	1.41504	1.49e-07	8.04e-06	up	yes	PREDICTED: Zea mays uncharacterized LOC103630530 (LOC103630530), mRNA
gene:Zm00001d018575	329	408	379	1156	910	972	11.2626	13.9814	13.4502	41.2846	33.0129	32.3797	686.735	2.67137	1.41758	8.87e-19	1.7e-16	up	yes	Zea mays uncharacterized LOC100383043 (LOC100383043), mRNA
gene:Zm00001d003544	15	17	12	27	44	50	0.9132	1.03602	0.757359	1.71485	2.83875	2.96216	27.0602	2.67358	1.41877	0.00195636	0.0325484	up	yes	PREDICTED: Zea mays protein LURP-one-related 6 (LOC103646393), mRNA
gene:Zm00001d053342	14	12	16	42	34	39	0.92942	0.797465	1.10116	2.90884	2.39201	2.51949	25.9395	2.67813	1.42122	0.00140171	0.0250259	up	yes	PREDICTED: Zea mays uncharacterized LOC100277108 (LOC100277108), transcript variant X1, mRNA
gene:Zm00001d020603	131	158	176	435	390	455	1.21297	1.46448	1.68942	4.20199	3.82686	4.09972	287.801	2.69122	1.42826	3.47e-16	5.35e-14	up	yes	Zea mays full-length cDNA clone ZM_BFb0211A21 mRNA, complete cds
gene:Zm00001d014600	34	30	26	82	58	110	1.88175	1.66207	1.49177	4.7346	3.40181	5.92431	55.8849	2.70326	1.4347	4.42e-05	0.00137153	up	yes	PREDICTED: Zea mays LOC100273378 (pco112381), transcript variant X1, mRNA
gene:Zm00001d027999	28	26	32	80	93	66	0.883962	0.821666	1.0473	2.63483	3.11141	2.0276	53.7698	2.72378	1.44561	1.47e-05	0.000515562	up	yes	Zea mays full-length cDNA clone ZM_BFb0133I23 mRNA, complete cds
gene:Zm00001d023431	84	132	121	360	272	305	2.14604	3.37582	3.20472	9.59508	7.36423	7.58267	210.529	2.72934	1.44855	1.62e-10	1.41e-08	up	yes	Zea mays full-length cDNA clone ZM_BFc0030M14 mRNA, complete cds
gene:Zm00001d020550	148	156	130	557	271	376	11.2468	11.867	10.2414	44.1581	21.8241	27.8048	271.495	2.73054	1.44919	5.34e-08	3.17e-06	up	yes	Zea mays uncharacterized LOC100277901 (LOC100277901), mRNA
gene:Zm00001d029476	17	12	25	44	48	60	0.776441	0.54864	1.18371	2.09652	2.32327	2.6667	33.9002	2.73784	1.45304	0.000568605	0.012128	up	yes	PREDICTED: Zea mays MOB kinase activator-like 1 (LOC103644710), mRNA
gene:Zm00001d016664	239	250	266	728	701	686	3.69532	3.86937	4.26365	11.7428	11.4861	10.3215	473.977	2.74237	1.45542	5.13e-25	1.94e-22	up	yes	PREDICTED: Zea mays uncharacterized LOC100383653 (LOC100383653), transcript variant X1, mRNA
gene:Zm00001d046440	48	33	48	174	95	90	1.72473	1.18697	1.788	6.52253	3.61745	3.14692	81.1785	2.74256	1.45552	5.5e-05	0.00166198	up	yes	Zea mays fscO (LOC100285158), mRNA
gene:Zm00001d008248	94	142	106	409	270	273	1.41421	2.13855	1.65324	6.41942	4.30476	3.99679	214.392	2.7433	1.45591	8.77e-09	6.03e-07	up	yes	PREDICTED: Zea mays uncharacterized LOC103634660 (LOC103634660), transcript variant X1, mRNA
gene:Zm00001d013635	52	30	70	200	103	122	1.49456	0.863136	2.08572	5.99693	3.13724	3.4122	95.8444	2.74701	1.45786	0.000104018	0.00289194	up	yes	Zea mays glucan endo-1,3-beta-glucosidase 5 (LOC100281282), mRNA
gene:Zm00001d027511	5458	5587	8142	22061	16501	15094	154.96	158.785	239.642	653.428	496.472	417.016	12074.5	2.74912	1.45897	4.05e-13	4.62e-11	up	yes	Zea mays catalase 2 (cat2), mRNA
gene:Zm00001d032425	41	14	51	114	97	87	0.667848	0.22828	0.861211	1.93725	1.67442	1.37904	66.9626	2.74913	1.45898	0.00046158	0.0102282	up	yes	PREDICTED: Zea mays uncharacterized LOC103649263 (LOC103649263), mRNA
gene:Zm00001d015743	124	105	218	461	389	407	8.04265	6.81731	14.6582	31.1936	26.7378	25.6883	281.746	2.75057	1.45973	2.64e-08	1.66e-06	up	yes	Zea mays uncharacterized LOC100286123 (gpm254), mRNA
gene:Zm00001d041663	574	357	511	1316	1216	1548	32.7146	20.3678	30.1923	78.2479	73.445	85.8547	910.03	2.75431	1.46169	3.5e-15	4.98e-13	up	yes	Zea mays uncharacterized LOC100280615 (cl20570_1(540)), mRNA
gene:Zm00001d012257	46	39	68	120	145	169	0.428595	0.363748	0.656817	1.16643	1.43172	1.53229	96.5579	2.75914	1.46422	2.74e-07	1.41e-05	up	yes	PREDICTED: Zea mays uncharacterized LOC103636441 (LOC103636441), transcript variant X1, mRNA
gene:Zm00001d044951	19	12	16	65	28	39	0.462688	0.292525	0.403925	1.65134	0.72259	0.924193	29.7332	2.76162	1.46552	0.00300065	0.0449589	up	yes	Zea mays uncharacterized LOC100273211 (LOC100273211), mRNA
gene:Zm00001d034977	262	129	253	756	552	508	21.762	10.7259	21.7853	65.5099	48.5888	41.0605	408.145	2.7654	1.46749	8.84e-08	5.03e-06	up	yes	Zea mays full-length cDNA clone ZM_BFc0018N22 mRNA, complete cds
gene:Zm00001d012083	15	34	24	73	63	70	0.639313	1.4506	1.06042	3.24588	2.84552	2.90324	46.0149	2.76796	1.46883	9.76e-05	0.00273715	up	yes	Zea mays uncharacterized LOC100216557 (LOC100216557), mRNA
gene:Zm00001d043405	62	49	62	147	180	164	2.2782	1.80236	2.36177	5.63514	7.00925	5.86418	109.515	2.77065	1.47022	9.79e-10	7.67e-08	up	yes	Zea mays uncharacterized LOC100272359 (cl9751_1a), mRNA
gene:Zm00001d018868	90	110	98	369	254	216	2.69068	3.29199	3.03732	11.5089	8.04734	6.284	188.699	2.77653	1.47328	1.27e-08	8.43e-07	up	yes	PREDICTED: Zea mays cylicin-2-like (LOC103631975), mRNA
gene:Zm00001d046935	33	76	73	259	136	116	0.583099	1.34428	1.3372	4.77436	2.54663	1.99457	115.304	2.78459	1.47746	0.000161104	0.00419755	up	yes	Zea mays uncharacterized LOC100280309 (LOC100280309), mRNA
gene:Zm00001d034513	51	21	31	122	88	83	1.79993	0.74191	1.13421	4.49193	3.2913	2.85054	65.6971	2.78867	1.47958	0.000100406	0.00281026	up	yes	Zea mays uncharacterized LOC100285869 (si660015b07), mRNA
gene:Zm00001d038471	105	99	135	469	209	282	2.6749	2.52464	3.56531	12.4646	5.6424	6.99086	215.681	2.78901	1.47975	1.15e-06	5.22e-05	up	yes	PREDICTED: Zea mays U-box domain-containing protein 16 (LOC103630485), mRNA
gene:Zm00001d043235	12	8	15	37	37	26	0.469951	0.313623	0.608987	1.51168	1.53558	0.99085	22.3792	2.80207	1.48649	0.00330494	0.0482254	up	yes	PREDICTED: Zea mays salicylic acid-binding protein 2-like (LOC103651128), mRNA
gene:Zm00001d014493	560	462	509	1487	900	2037	96.1592	79.413	90.6079	266.38	163.774	340.375	978.224	2.80624	1.48864	3.01e-10	2.53e-08	up	yes	Zea mays uncharacterized LOC100276384 (LOC100276384), mRNA
gene:Zm00001d027694	94	106	114	347	311	239	2.73844	3.09121	3.44291	10.5461	9.60142	6.77543	200.647	2.80881	1.48996	4.72e-11	4.31e-09	up	yes	PREDICTED: Zea mays hypothetical protein (LOC100191875), transcript variant X1, mRNA
gene:Zm00001d011454	570	354	366	1441	1151	1128	32.6603	20.3047	21.7407	86.1384	69.8909	62.8953	829.399	2.82574	1.49863	1.42e-12	1.53e-10	up	yes	Zea mays uncharacterized LOC100382491 (umc2175), mRNA
gene:Zm00001d037695	60	62	46	189	146	149	0.779831	0.806655	0.619802	2.5627	2.01095	1.88451	107.853	2.82771	1.49963	8.66e-09	5.97e-07	up	yes	PREDICTED: Zea mays protein CHUP1, chloroplastic-like (LOC103630113), transcript variant X4, mRNA
gene:Zm00001d022435	15	17	19	71	43	32	0.391054	0.443651	0.513505	1.93104	1.18799	0.811818	32.7899	2.82853	1.50005	0.0013651	0.0244745	up	yes	PREDICTED: Zea mays uncharacterized LOC100193251 (LOC100193251), transcript variant X1, mRNA
gene:Zm00001d025195	17	23	31	84	65	56	0.442979	0.599941	0.837417	2.2835	1.79493	1.41999	45.7456	2.83901	1.50539	9.85e-05	0.00275884	up	yes	PREDICTED: Zea mays serine carboxypeptidase 1-like (LOC103641571), mRNA
gene:Zm00001d004207	14	16	20	56	48	41	2.50014	2.86024	3.70264	10.4331	9.08399	7.12497	32.2893	2.84694	1.50941	0.000299026	0.00708978	up	yes	PREDICTED: Zea mays uncharacterized LOC103646681 (LOC103646681), ncRNA
gene:Zm00001d017762	632	356	473	1566	1048	1656	12.0366	6.7871	9.33887	31.1148	21.1518	30.691	945.248	2.84755	1.50972	4.35e-11	4.02e-09	up	yes	Zea mays putative cytochrome P450 superfamily protein (LOC100383693), mRNA
gene:Zm00001d031997	63	63	64	199	174	181	2.29917	2.30154	2.42135	7.57655	6.72946	6.42796	122.893	2.85495	1.51347	1.25e-11	1.24e-09	up	yes	Zea mays uncharacterized LOC100192036 (LOC100192036), mRNA
gene:Zm00001d025827	24	25	61	140	88	93	0.371507	0.387385	0.978884	2.26085	1.44357	1.40088	71.481	2.86634	1.51921	0.000210521	0.00528115	up	yes	PREDICTED: Zea mays uncharacterized LOC103641836 (LOC103641836), transcript variant X1, mRNA
gene:Zm00001d049156	54	45	94	275	126	164	3.28752	2.74242	5.93264	17.466	8.12914	9.71587	125.894	2.8803	1.52622	3.28e-05	0.00104992	up	yes	PREDICTED: Zea mays uncharacterized LOC103652906 (LOC103652906), transcript variant X2, mRNA
gene:Zm00001d019117	27	16	27	84	76	45	1.06832	0.633731	1.10751	3.46741	3.18678	1.73266	45.7073	2.88101	1.52657	0.000232885	0.00573555	up	yes	Zea mays uncharacterized LOC100277646 (LOC100277646), mRNA
gene:Zm00001d050150	79	68	68	200	198	240	0.72435	0.624133	0.646362	1.9131	1.92392	2.14139	140.458	2.89419	1.53316	4.93e-13	5.56e-11	up	yes	PREDICTED: Zea mays uncharacterized LOC103653361 (LOC103653361), mRNA
gene:Zm00001d018895	36	32	25	84	91	101	1.63171	1.4519	1.1747	3.97197	4.371	4.45476	60.7605	2.89607	1.5341	4.84e-07	2.38e-05	up	yes	Zea mays uncharacterized LOC100274082 (LOC100274082), mRNA
gene:Zm00001d027885	25	7	19	42	58	52	1.14573	0.321135	0.902697	2.00807	2.81689	2.31905	33.4767	2.89785	1.53499	0.00132475	0.0238661	up	yes	Zea mays YGGT family protein (LOC100284403), mRNA
gene:Zm00001d008462	24	20	8	60	47	47	0.536191	0.447285	0.185287	1.39845	1.11277	1.02181	34.0773	2.90666	1.53936	0.000813105	0.0162608	up	yes	PREDICTED: Zea mays probable LRR receptor-like serine/threonine-protein kinase RKF3 (LOC103634753), mRNA
gene:Zm00001d031899	149	225	123	622	426	431	4.39086	6.63732	3.75763	19.1223	13.3037	12.3596	327.125	2.93397	1.55286	9.36e-10	7.39e-08	up	yes	Zea mays full-length cDNA clone ZM_BFb0223M11 mRNA, complete cds
gene:Zm00001d002680	90	91	86	229	281	294	1.70198	1.72266	1.68599	4.51787	5.6314	5.4103	176.237	2.93691	1.5543	1.11e-15	1.64e-13	up	yes	PREDICTED: Zea mays uncharacterized LOC100275695 (LOC100275695), transcript variant X3, mRNA
gene:Zm00001d042438	25	7	15	63	39	39	0.787859	0.220827	0.490056	2.07127	1.30248	1.19601	31.2296	2.94187	1.55673	0.00267004	0.0413872	up	yes	PREDICTED: Zea mays proline transporter 1-like (LOC103650866), mRNA
gene:Zm00001d032517	41	27	65	143	143	114	3.02139	1.99174	4.96572	10.9938	11.1676	8.17506	88.2328	2.94446	1.558	3.98e-06	0.000158612	up	yes	PREDICTED: Zea mays hypothetical protein (LOC100276276), transcript variant X1, mRNA
gene:Zm00001d037025	169	122	214	627	458	430	5.71596	4.13056	7.50346	22.1237	16.416	14.1525	334.875	2.94482	1.55818	3.19e-10	2.67e-08	up	yes	Zea mays uncharacterized LOC100193666 (LOC100193666), mRNA
gene:Zm00001d033152	10	14	10	43	31	28	0.283163	0.396836	0.29355	1.27026	0.930245	0.771539	22.5349	2.95287	1.56212	0.0017853	0.0304332	up	yes	Zea mays ent-cassadiene C2-hydroxylase-like (LOC103643661), mRNA
gene:Zm00001d021620	129	100	130	454	284	343	6.39917	4.9657	6.68533	23.4951	14.9297	16.5574	238.407	2.95329	1.56232	5.2e-11	4.73e-09	up	yes	Zea mays full-length cDNA clone ZM_BFb0014N21 mRNA, complete cds
gene:Zm00001d036727	197	122	253	738	519	464	4.95036	3.06886	6.59077	19.347	13.8209	11.3462	380.566	2.95523	1.56327	1.83e-08	1.18e-06	up	yes	Zea mays putative serine peptidase S28 family protein (LOC100274448), mRNA
gene:Zm00001d005391	145	103	133	468	302	381	5.73305	4.07664	5.45149	19.3042	12.6539	14.6591	253.425	2.95888	1.56505	1.67e-11	1.59e-09	up	yes	Zea mays full-length cDNA clone ZM_BFc0054H01 mRNA, complete cds
gene:Zm00001d017179	31	36	36	114	77	123	1.12217	1.3045	1.35096	4.30514	2.95383	4.33276	68.6911	2.978	1.57434	4.47e-07	2.21e-05	up	yes	Zea mays tab2 protein (LOC100284484), mRNA
gene:Zm00001d018184	14	17	6	36	40	38	0.791183	0.961711	0.351517	2.12246	2.39557	2.08976	24.8823	3.01692	1.59308	0.00124835	0.022812	up	yes	Zea mays uncharacterized LOC100272992 (LOC100272992), mRNA
gene:Zm00001d003468	96	119	128	379	339	341	2.67176	3.31528	3.69303	11.0041	9.99829	9.23516	231.527	3.02531	1.59708	6.01e-17	1.01e-14	up	yes	Zea mays full-length cDNA clone ZM_BFb0186D09 mRNA, complete cds
gene:Zm00001d041824	19	38	30	100	73	96	0.8269	1.6555	1.35353	4.54032	3.36683	4.06569	58.6971	3.03087	1.59973	4.04e-06	0.000159541	up	yes	Zea mays full-length cDNA clone ZM_BFb0161N21 mRNA, complete cds
gene:Zm00001d045563	761	655	851	3002	1989	1998	21.9667	18.9264	25.4656	90.4018	60.8434	56.1227	1534.45	3.03096	1.59978	1.27e-15	1.86e-13	up	yes	Zea mays full-length cDNA clone ZM_BFb0028D06 mRNA, complete cds
gene:Zm00001d018464	165	169	163	517	505	527	9.57722	9.81949	9.80819	31.3064	31.0632	29.7666	337.429	3.04797	1.60785	1.23e-27	5.65e-25	up	yes	Zea mays uncharacterized LOC100304061 (LOC100304061), mRNA
gene:Zm00001d023707	20	26	16	73	57	63	1.11846	1.4555	0.927593	4.25894	3.37805	3.42843	42.1113	3.05352	1.61047	1.65e-05	0.000571326	up	yes	PREDICTED: Zea mays thioredoxin M-type, chloroplastic-like (LOC103640889), mRNA
gene:Zm00001d013295	36	40	30	105	116	110	1.3375	1.48764	1.15547	4.06976	4.56719	3.97693	72.0435	3.05459	1.61098	9.35e-09	6.39e-07	up	yes	Zea mays calcium homeostasis regulator CHoR1 (LOC100273037), mRNA
gene:Zm00001d049742	15	7	19	62	33	33	0.372044	0.173799	0.488543	1.60429	0.867395	0.796491	28.11	3.07089	1.61866	0.00223757	0.0362394	up	yes	PREDICTED: Zea mays hypothetical protein (LOC100193686), transcript variant X5, mRNA
gene:Zm00001d023677	52	29	65	234	83	140	1.82321	1.01784	2.36262	8.55928	3.08398	4.77667	100.169	3.07696	1.62151	9.3e-05	0.00262187	up	yes	Zea mays full-length cDNA clone ZM_BFc0095F19 mRNA, complete cds
gene:Zm00001d017982	26	31	38	95	89	116	0.373041	0.445237	0.565213	1.42198	1.35323	1.61959	64.99	3.08031	1.62308	9.35e-08	5.27e-06	up	yes	PREDICTED: Zea mays DEAD-box ATP-dependent RNA helicase ISE2, chloroplastic (LOC103627701), transcript variant X1, mRNA
gene:Zm00001d002439	19	14	7	37	32	58	0.447042	0.329738	0.170741	0.908204	0.797891	1.32796	27.3837	3.08369	1.62466	0.00119848	0.0220737	up	yes	Zea mays calcium-dependent protein kinase substrate protein (LOC100281611), mRNA
gene:Zm00001d035588	117	154	205	614	553	324	2.36358	3.11423	4.29322	12.9402	11.8388	6.36931	326.675	3.09143	1.62827	8.39e-09	5.83e-07	up	yes	PREDICTED: Zea mays G-type lectin S-receptor-like serine/threonine-protein kinase At2g19130 (LOC103629219), mRNA
gene:Zm00001d007394	26	33	46	136	98	97	1.57039	1.99524	2.8803	8.56959	6.27277	5.70123	72.197	3.09696	1.63085	8.58e-07	4.06e-05	up	yes	Zea mays clone 275737 mRNA sequence
gene:Zm00001d044495	586	336	426	1833	1268	1185	15.6348	8.97386	11.7828	51.0203	35.8519	30.7663	934.531	3.12287	1.64287	5.87e-12	5.97e-10	up	yes	Zea mays PCO131778 mRNA sequence
gene:Zm00001d034779	59	62	98	236	228	236	1.13212	1.19091	1.94946	4.72434	4.63635	4.40674	151.617	3.1245	1.64362	1.37e-11	1.33e-09	up	yes	PREDICTED: Zea mays uncharacterized LOC103645724 (LOC103645724), mRNA
gene:Zm00001d028144	25	8	11	70	33	37	0.775093	0.248285	0.353551	2.26412	1.08424	1.11629	30.6151	3.1289	1.64566	0.00286112	0.0433787	up	yes	Zea mays sorbitol transporter (LOC100281055), mRNA
gene:Zm00001d021334	12	17	17	71	36	39	0.711952	1.00964	1.0456	4.39456	2.26345	2.25163	31.8837	3.13139	1.6468	0.000492549	0.0107381	up	yes	Zea mays full-length cDNA clone ZM_BFc0096F04 mRNA, complete cds
gene:Zm00001d038143	657	461	667	2472	1600	1631	18.5842	13.0534	19.5591	72.9479	47.9619	44.8947	1241.61	3.13887	1.65024	6.04e-14	7.37e-12	up	yes	Zea mays uncharacterized LOC100273453 (LOC100273453), mRNA
gene:Zm00001d041769	526	363	624	2021	1507	1307	13.3745	9.23945	16.4484	53.6101	40.6074	32.3394	1052.85	3.13927	1.65043	9.73e-13	1.08e-10	up	yes	Zea mays serine carboxypeptidase 1 (LOC100282964), mRNA
gene:Zm00001d021929	40	27	57	193	125	76	1.4509	0.980364	2.14337	7.30334	4.80492	2.68259	86.3589	3.13972	1.65063	5.47e-05	0.00165346	up	yes	Zea mays clone 1397414 mRNA sequence
gene:Zm00001d024767	1039	831	1183	3744	2923	3155	27.0738	21.6761	31.9569	101.779	80.7165	80.0013	2128.42	3.15032	1.6555	2.72e-22	7.2e-20	up	yes	PREDICTED: Zea mays hypothetical protein (LOC100280169), transcript variant X2, mRNA
gene:Zm00001d006199	130	115	94	511	309	263	3.973	3.51819	2.97817	16.2923	10.0077	7.82158	236.34	3.15431	1.65732	5.23e-09	3.72e-07	up	yes	PREDICTED: Zea mays cytochrome P450 71A1-like (LOC103647611), mRNA
gene:Zm00001d016740	12	7	20	62	34	29	1.17746	0.687558	2.03442	6.34664	3.53544	2.76902	27.3094	3.15886	1.6594	0.00255259	0.0399775	up	yes	PREDICTED: Zea mays uncharacterized LOC103627244 (LOC103627244), mRNA
gene:Zm00001d044426	30	7	20	62	39	85	1.33824	0.312578	0.92489	2.88532	1.84365	3.68975	39.9416	3.15914	1.65953	0.00119449	0.0220416	up	yes	Zea mays dnaJ-like protein (LOC100285484), mRNA
gene:Zm00001d052018	12	12	15	45	41	40	0.348451	0.34881	0.451542	1.3632	1.26167	1.13028	27.255	3.16337	1.66146	0.00015623	0.00408823	up	yes	Zea mays putative protein phosphatase 2C family protein (DBP1), mRNA
gene:Zm00001d040623	11	13	13	32	39	50	1.26735	1.49932	1.55272	3.84629	4.76177	5.6058	25.9223	3.18238	1.6701	0.000247043	0.00604691	up	yes	Zea mays PCO117613 mRNA sequence
gene:Zm00001d012868	73	90	70	254	231	276	1.72668	2.13097	1.71646	6.26773	5.79029	6.35275	163.709	3.19325	1.67503	3.11e-16	4.82e-14	up	yes	PREDICTED: Zea mays carotenoid isomerase 1 (LOC100281491), transcript variant X1, mRNA
gene:Zm00001d030103	29	13	13	75	40	65	1.23502	0.5542	0.573939	3.33216	1.80525	2.69373	38.8417	3.19866	1.67747	0.00030111	0.00710853	up	yes	PREDICTED: Zea mays probable xyloglucan endotransglucosylase/hydrolase protein 27 (LOC103637728), mRNA
gene:Zm00001d048178	34	22	57	191	97	79	0.80563	0.521826	1.40016	4.72147	2.43572	1.82158	80.0279	3.20824	1.68178	0.000131858	0.00353616	up	yes	Zea mays uncharacterized LOC100284344 (IDP2462), mRNA
gene:Zm00001d046210	606	859	743	2711	2358	2138	11.9492	16.9554	15.1881	55.7679	49.2732	41.0241	1556.48	3.20893	1.68209	2.91e-24	9.43e-22	up	yes	Zea mays clone 510324 mRNA sequence
gene:Zm00001d022512	36	57	61	178	174	152	1.0119	1.60382	1.7775	5.21965	5.18302	4.15759	108.692	3.21089	1.68297	3.89e-10	3.21e-08	up	yes	Zea mays uncharacterized LOC100279622 (LOC100279622), mRNA
gene:Zm00001d046207	9	12	11	40	29	36	0.274272	0.366072	0.347518	1.2717	0.936561	1.06759	22.6121	3.21473	1.6847	0.000541356	0.0116463	up	yes	PREDICTED: Zea mays putative cytochrome P450 superfamily protein (LOC100273597), transcript variant X1, mRNA
gene:Zm00001d002971	25	18	19	77	56	71	1.10054	0.793206	0.867094	3.53626	2.61249	3.0415	43.9174	3.21798	1.68616	4.83e-06	0.000188033	up	yes	Zea mays full-length cDNA clone ZM_BFc0180G22 mRNA, complete cds
gene:Zm00001d002733	31	18	27	139	48	62	2.32606	1.352	2.10024	10.8808	3.8168	4.52704	54.1659	3.2361	1.69426	0.000323554	0.00752748	up	yes	PREDICTED: Zea mays cyclin-P2-1 (LOC103646104), mRNA
gene:Zm00001d000107	16	19	16	81	37	50	0.492355	0.585273	0.510416	2.60034	1.20659	1.49724	36.3183	3.24492	1.69818	0.000164788	0.00427943	up	yes	Zea mays male sterility protein 2 (LOC100285021), mRNA
gene:Zm00001d039258	132	133	106	510	330	386	4.23462	4.27109	3.52527	17.0686	11.219	12.0501	264.19	3.24601	1.69867	4.19e-14	5.24e-12	up	yes	Zea mays uncharacterized LOC542473 (pco116159a), mRNA
gene:Zm00001d047574	423	415	641	1835	1535	1551	5.68254	5.58081	8.92701	25.7173	21.8529	20.2758	1057.75	3.25963	1.70471	7.94e-19	1.53e-16	up	yes	Zea mays uncharacterized LOC100384435 (LOC100384435), mRNA
gene:Zm00001d029314	36	15	20	116	63	57	1.14871	0.47912	0.66158	3.86146	2.13033	1.76988	51.0951	3.27385	1.71099	0.000164915	0.00427943	up	yes	Zea mays cationic amino acid transporter (LOC100284962), mRNA
gene:Zm00001d035661	10	5	15	44	33	23	7.23978	3.62362	11.258	33.2327	25.3186	16.2038	21.6146	3.27841	1.71299	0.00277602	0.0424924	up	yes	Wheat elongator Met-tRNA-m
gene:Zm00001d022289	12	13	4	35	20	43	0.471329	0.511132	0.162873	1.43416	0.832477	1.64352	20.8598	3.29715	1.72122	0.00322743	0.0475167	up	yes	Zea mays putative class III secretory plant peroxidase family protein (LOC100273989), mRNA
gene:Zm00001d046743	17	11	14	67	41	34	0.925574	0.599517	0.790198	3.80561	2.36562	1.80138	30.5953	3.33117	1.73603	0.000299788	0.00709663	up	yes	Zea mays clone 1711852 mRNA sequence
gene:Zm00001d039283	634	435	553	2154	1636	1741	16.4565	11.3027	14.8805	58.3285	45.0019	43.9754	1182.92	3.34017	1.73992	3.57e-21	8.72e-19	up	yes	Zea mays full-length cDNA clone ZM_BFb0198J17 mRNA, complete cds
gene:Zm00001d012287	15	16	8	44	49	40	0.994574	1.06197	0.549897	3.04359	3.44304	2.58089	28.3896	3.34284	1.74107	0.000129265	0.00348108	up	yes	Zea mays uncharacterized LOC100381396 (LOC100381396), mRNA
gene:Zm00001d040125	33	42	80	232	147	149	0.561612	0.715515	1.41143	4.11906	2.65118	2.46759	113.235	3.35072	1.74447	1e-06	4.62e-05	up	yes	PREDICTED: Zea mays hypothetical protein (LOC100382148), transcript variant X1, mRNA
gene:Zm00001d043296	816	894	896	3040	2969	2915	13.9938	15.3472	15.9294	54.3885	53.958	48.6461	1902.17	3.35285	1.74539	1.07e-57	1.71e-54	up	yes	PREDICTED: Zea mays uncharacterized LOC103652459 (LOC103652459), mRNA
gene:Zm00001d021396	63	68	75	202	282	223	0.780029	0.842803	0.96267	2.60921	3.70015	2.68682	150.457	3.35468	1.74618	2.15e-14	2.83e-12	up	yes	PREDICTED: Zea mays probable anion transporter 5, chloroplastic (LOC103633127), mRNA
gene:Zm00001d024314	14	12	7	60	26	26	0.479566	0.41148	0.248579	2.14417	0.943829	0.866677	24.1489	3.35754	1.7474	0.00220633	0.0358466	up	yes	Zea mays clone 15310 mRNA sequence
gene:Zm00001d028901	117	132	166	465	462	502	3.34483	3.77753	4.91973	13.8685	13.9968	13.9654	303.803	3.36426	1.75029	4.66e-23	1.34e-20	up	yes	PREDICTED: Zea mays psbB mRNA maturation factor Mbb1, chloroplastic (LOC103634571), transcript variant X1, mRNA
gene:Zm00001d003287	79	74	49	299	185	208	4.70787	4.41444	3.02719	18.589	11.6834	12.0621	148.031	3.36899	1.75232	7.09e-10	5.66e-08	up	yes	Zea mays high affinity nitrate transporter (NAR2.2), mRNA
gene:Zm00001d038925	196	210	206	833	671	597	2.78235	2.98415	3.03158	12.3364	10.0943	8.24695	449.069	3.37463	1.75473	2.86e-21	7.11e-19	up	yes	PREDICTED: Zea mays uncharacterized LOC103630699 (LOC103630699), transcript variant X1, mRNA
gene:Zm00001d014816	14	12	10	50	36	38	0.686223	0.588796	0.508139	2.55679	1.86999	1.81253	26.4689	3.37937	1.75675	0.000151195	0.0039792	up	yes	Zea mays (LOC107303345), mRNA
gene:Zm00001d018069	33	28	26	108	104	88	2.36674	2.01021	1.93311	8.08068	7.90441	6.14162	63.9777	3.38036	1.75718	1.39e-08	9.16e-07	up	yes	Zea mays ATP synthase delta chain, chloroplastic (LOC103627748), mRNA
gene:Zm00001d031421	14	13	10	51	35	42	0.969046	0.900754	0.717566	3.68276	2.56734	2.82897	27.2653	3.39141	1.76189	0.000118225	0.00322111	up	yes	Zea mays thylakoid lumenal 19 kDa protein (LOC100282049), mRNA
gene:Zm00001d040467	8	9	30	65	44	54	0.310351	0.349505	1.20651	2.63066	1.80891	2.03855	34.7179	3.39417	1.76306	0.000861514	0.0169387	up	yes	Zea mays full-length cDNA clone ZM_BFb0044O07 mRNA, complete cds
gene:Zm00001d029387	93	64	95	518	207	137	2.13015	1.46742	2.25578	12.3778	5.02455	3.05359	186.512	3.40229	1.7665	2.66e-05	0.000874638	up	yes	Zea mays putative metacaspase family protein (LOL3), mRNA
gene:Zm00001d019560	42	30	60	286	91	76	1.54861	1.10729	2.29345	11.0013	3.55576	2.7269	98.0033	3.41401	1.77147	0.000303632	0.00716148	up	yes	Zea mays clone 277915 beta-expansin 4 precursor, mRNA, complete cds
gene:Zm00001d037792	7	10	8	41	17	29	0.205266	0.293539	0.243195	1.25427	0.528284	0.827523	18.5355	3.42226	1.77495	0.00252316	0.0396268	up	yes	Zea mays full-length cDNA clone ZM_BFc0005L05 mRNA, complete cds
gene:Zm00001d007581	38	35	35	127	83	171	1.718	1.58399	1.64041	5.99004	3.97664	7.52313	80.2618	3.43162	1.77889	5.06e-08	3.01e-06	up	yes	Zea mays harpin binding protein 1 (LOC100383635), mRNA
gene:Zm00001d014325	49	73	85	309	249	162	1.38093	2.05942	2.48336	9.08492	7.43659	4.44277	153.922	3.43464	1.78016	9.34e-09	6.39e-07	up	yes	Zea mays full-length cDNA clone ZM_BFc0161A13 mRNA, complete cds
gene:Zm00001d020133	18	5	12	60	40	22	2.10096	0.5842	1.45202	7.30606	4.94771	2.4988	26.2004	3.4389	1.78195	0.00274923	0.0422064	up	yes	Zea mays uncharacterized LOC100277171 (LOC100277171), mRNA
gene:Zm00001d028867	62	54	64	256	188	188	3.47813	3.03245	3.72203	14.9824	11.1766	10.263	134.394	3.44628	1.78504	1.37e-12	1.48e-10	up	yes	Zea mays uncharacterized LOC100192824 (AY110240), mRNA
gene:Zm00001d047268	8	11	5	35	27	22	0.180613	0.248599	0.117024	0.824356	0.645986	0.483332	17.8915	3.44827	1.78587	0.00195448	0.0325484	up	yes	PREDICTED: Zea mays exocyst complex component SEC15A (LOC103639043), transcript variant X4, mRNA
gene:Zm00001d042140	45	29	71	216	189	105	1.91794	1.23728	3.13708	9.60424	8.53657	4.35487	108.918	3.46456	1.79267	2.59e-06	0.000107393	up	yes	Zea mays beta-1,3-glucanase precursor (glucA), mRNA
gene:Zm00001d041763	9	8	9	34	33	25	0.326673	0.290675	0.338656	1.28747	1.26936	0.883028	19.5288	3.47227	1.79588	0.00065999	0.0136447	up	yes	Zea mays cytokinin-O-glucosyltransferase 2 (LOC100284975), mRNA
gene:Zm00001d014446	122	98	80	473	255	333	4.38663	3.52731	2.98199	17.7427	9.71652	11.6514	225.359	3.47526	1.79712	5.47e-11	4.94e-09	up	yes	PREDICTED: Zea mays uncharacterized aarF domain-containing protein kinase 5-like (LOC103626304), mRNA
gene:Zm00001d003276	19	9	21	55	61	59	0.538009	0.255109	0.616455	1.62475	1.83048	1.62574	36.9387	3.48274	1.80022	1.66e-05	0.000574486	up	yes	PREDICTED: Zea mays uncharacterized LOC103646302 (LOC103646302), mRNA
gene:Zm00001d033910	23	19	19	59	84	75	0.561116	0.464008	0.480534	1.50163	2.17172	1.78053	45.905	3.48573	1.80146	4.51e-07	2.23e-05	up	yes	Zea mays full-length cDNA clone ZM_BFb0020O02 mRNA, complete cds
gene:Zm00001d046363	65	81	100	344	264	267	2.35611	2.9391	3.75776	13.0085	10.1411	9.41798	185.361	3.49175	1.80395	3.48e-14	4.41e-12	up	yes	Zea mays full-length cDNA clone ZM_BFc0181F03 mRNA, complete cds
gene:Zm00001d016826	259	329	396	1226	1246	1045	10.0768	12.8134	15.9722	49.7624	51.3737	39.5643	743.489	3.50589	1.80978	1.08e-23	3.25e-21	up	yes	Zea mays (LOC107305671), mRNA
gene:Zm00001d011073	6	9	7	23	29	27	0.392008	0.588617	0.474119	1.56768	2.00789	1.71661	16.6186	3.51029	1.81159	0.00127122	0.0231474	up	yes	Zea mays uncharacterized LOC100277183 (LOC100277183), mRNA
gene:Zm00001d027581	137	128	141	544	437	478	7.39143	6.91297	7.88629	30.6192	24.9856	25.0957	307.959	3.51969	1.81545	1.86e-24	6.19e-22	up	yes	Zea mays uncharacterized LOC100277382 (TIDP2778), mRNA
gene:Zm00001d040061	63	56	41	310	124	139	2.08602	1.85615	1.40737	10.7085	4.35111	4.47875	122.039	3.54518	1.82586	1.58e-06	6.94e-05	up	yes	PREDICTED: Zea mays protein notum homolog (LOC103649870), mRNA
gene:Zm00001d028428	125	109	251	682	571	504	3.78564	3.30448	7.88041	21.5477	18.3259	14.8533	371.118	3.55239	1.82879	2.48e-10	2.12e-08	up	yes	Zea mays clone EL01N0555F07.c mRNA sequence
gene:Zm00001d031484	9	7	17	42	33	46	0.410008	0.319223	0.802869	1.99612	1.59317	2.03925	25.3655	3.57537	1.83809	0.000244976	0.00601023	up	yes	PREDICTED: Zea mays LOC100281340 (TIDP3285), transcript variant X1, misc_RNA
gene:Zm00001d011256	37	50	50	184	165	152	2.61511	3.53757	3.66356	13.5673	12.3587	10.4543	105.394	3.58798	1.84317	9.99e-13	1.1e-10	up	yes	Zea mays uncharacterized LOC100285714 (pco066337a), mRNA
gene:Zm00001d033874	15	24	20	72	65	80	0.323127	0.517535	0.44664	1.61808	1.48386	1.67701	45.4138	3.59599	1.84639	2.57e-07	1.33e-05	up	yes	Zea mays full-length cDNA clone ZM_BFc0058P21 mRNA, complete cds
gene:Zm00001d048785	8	10	12	30	34	47	0.271951	0.340289	0.422891	1.06392	1.22484	1.55476	23.1148	3.59892	1.84756	0.000180737	0.00464302	up	yes	Zea mays clone 300011 mRNA sequence
gene:Zm00001d002381	39	47	33	271	107	54	2.91816	3.52037	2.55979	21.1544	8.48453	3.93189	92.372	3.63075	1.86027	0.000184351	0.00472167	up	yes	PREDICTED: Zea mays UPF0664 stress-induced protein C29B12.11c-like (LOC103633000), mRNA
gene:Zm00001d051384	8	9	16	54	41	27	1.08231	1.21885	2.24403	7.62155	5.87822	3.55459	25.7582	3.64479	1.86584	0.000401974	0.00905606	up	yes	Zea mays cortical cell-delineating protein (LOC100286224), mRNA
gene:Zm00001d022326	59	19	33	157	152	108	3.08079	0.993139	1.78636	8.55257	8.4111	5.48779	87.5087	3.67977	1.87961	1.18e-06	5.36e-05	up	yes	Zea mays gibberellin receptor GID1L2 (LOC100284807), mRNA
gene:Zm00001d007745	81	52	133	560	225	212	1.69978	1.09234	2.89337	12.2598	5.00367	4.32918	210.789	3.70971	1.89131	0.00240954	0.0382749	up	yes	Zea mays S-receptor kinase 1 (srk1), mRNA
gene:Zm00001d025948	95	101	103	427	375	329	1.84941	1.96823	2.0787	8.6721	7.73641	6.23258	236.443	3.71339	1.89274	3.46e-21	8.52e-19	up	yes	PREDICTED: Zea mays elongation factor G-2, chloroplastic-like (LOC103641883), mRNA
gene:Zm00001d008645	92	36	120	475	234	231	4.41257	1.72844	5.96666	23.7676	11.8938	10.7815	197.737	3.73212	1.9	2.44e-06	0.000102047	up	yes	Zea mays uncharacterized LOC100273627 (LOC100273627), mRNA
gene:Zm00001d048116	37	40	64	181	172	186	2.39114	2.58767	4.28774	12.2031	11.7796	11.6971	112.065	3.73555	1.90132	1.32e-12	1.44e-10	up	yes	Zea mays clone 301869 hypothetical protein mRNA, complete cds
gene:Zm00001d049525	305	421	816	2029	2124	1849	6.12222	8.45936	16.9803	42.4892	45.1817	36.1168	1245.13	3.81077	1.93008	6e-06	0.000230114	up	yes	Zea mays uncharacterized LOC100285579 (TIDP2780), mRNA
gene:Zm00001d007597	217	177	205	944	701	683	4.52888	3.69787	4.43538	20.5537	15.5042	13.8712	484.403	3.8159	1.93202	5.49e-23	1.56e-20	up	yes	Zea mays full-length cDNA clone ZM_BFc0041C17 mRNA, complete cds
gene:Zm00001d011797	11	14	11	48	40	53	0.636413	0.810814	0.659758	2.89718	2.45248	2.98391	29.1205	3.82761	1.93644	9.59e-06	0.000348699	up	yes	Zea mays uncharacterized LOC100382482 (LOC100382482), mRNA
gene:Zm00001d049995	512	516	306	2052	1656	1484	12.8418	12.9554	7.95652	53.6934	44.0165	36.2204	1079.56	3.82897	1.93696	2.9e-19	5.91e-17	up	yes	Zea mays nitrate reductase [NADH]-like (LOC542278), mRNA
gene:Zm00001d042257	16	20	14	78	71	46	0.886443	1.10919	0.80409	4.5083	4.16859	2.48	40.6122	3.84308	1.94226	2.8e-06	0.00011527	up	yes	Zea mays clone 323420 mRNA sequence
gene:Zm00001d021450	10	9	15	39	51	44	0.307369	0.276917	0.477966	1.25058	1.66123	1.31606	27.6688	3.84781	1.94404	2.26e-05	0.000756925	up	yes	Zea mays uncharacterized LOC100272861 (LOC100272861), mRNA
gene:Zm00001d018037	17	15	34	118	56	85	0.636009	0.561762	1.31868	4.60557	2.22025	3.09454	53.7997	3.84984	1.9448	8.79e-06	0.000323786	up	yes	Zea mays clone 305820 mRNA sequence
gene:Zm00001d038061	13	14	25	105	23	76	1.13247	1.22083	2.25771	9.54243	2.12329	6.44257	42.3664	3.8515	1.94542	0.000462417	0.010229	up	yes	Zea mays uncharacterized LOC100284346 (TIDP2950), mRNA
gene:Zm00001d036489	15	15	12	66	59	40	0.364617	0.364992	0.302394	1.6737	1.51984	0.94617	34.312	3.86688	1.95117	7.49e-06	0.000280466	up	yes	PREDICTED: Zea mays uncharacterized LOC100275894 (LOC100275894), transcript variant X1, mRNA
gene:Zm00001d027363	20	19	29	92	75	107	0.717675	0.682492	1.0788	3.44408	2.85206	3.73633	56.2476	3.92927	1.97426	8.59e-09	5.95e-07	up	yes	PREDICTED: Zea mays LOC100284607 (IDP1447), transcript variant X1, misc_RNA
gene:Zm00001d028548	46	45	41	178	182	171	2.62173	2.56737	2.42247	10.5837	10.9926	9.48394	109.325	3.93702	1.9771	1.28e-16	2.05e-14	up	yes	Zea mays uncharacterized LOC100275298 (AY109929), mRNA
gene:Zm00001d048373	310	246	336	1443	980	1171	7.96168	6.32448	8.94598	38.6631	26.6728	29.266	741.305	3.94781	1.98105	3.2e-24	1.01e-21	up	yes	Zea mays clone 425162 9,10-9,10 carotenoid cleavage dioxygenase 1 mRNA, complete cds
gene:Zm00001d011394	20	34	3	52	83	96	0.970551	1.65163	0.150923	2.63256	4.26841	4.53339	47.0885	3.95233	1.9827	0.000475243	0.0104407	up	yes	PREDICTED: Zea mays sphingoid long-chain bases kinase 1-like (LOC103643367), transcript variant X3, mRNA
gene:Zm00001d042178	13	9	10	45	36	49	0.76367	0.529239	0.608987	2.7578	2.24112	2.80106	26.6691	3.96443	1.98711	1.81e-05	0.000623199	up	yes	Zea mays photosystem II reaction center W protein (LOC100284876), mRNA
gene:Zm00001d026489	41	45	29	168	188	107	1.86306	2.04693	1.36612	7.96416	9.05317	4.73141	95.7252	3.96459	1.98717	8.06e-10	6.42e-08	up	yes	PREDICTED: Zea mays G-type lectin S-receptor-like serine/threonine-protein kinase SD2-5 (LOC103642144), transcript variant X8, mRNA
gene:Zm00001d051302	16	12	25	150	31	31	1.42865	1.07259	2.31415	13.9728	2.93337	2.69359	44.5281	3.99386	1.99778	0.00168577	0.029065	up	yes	PREDICTED: Zea mays uncharacterized LOC103653849 (LOC103653849), mRNA
gene:Zm00001d003559	24	31	26	121	99	111	0.497403	0.643139	0.558619	2.61619	2.17436	2.23863	67.9405	4.00353	2.00127	3.78e-11	3.51e-09	up	yes	Zea mays ferric reductase-like transmembrane component (LOC100281526), mRNA
gene:Zm00001d015004	108	110	132	524	463	445	3.48347	3.55162	4.41375	17.6322	15.8259	13.9673	294.26	4.00997	2.00359	1.93e-27	8.7e-25	up	yes	Zea mays clone 385654 hypothetical protein mRNA, complete cds
gene:Zm00001d013937	390	405	495	2016	1613	1677	12.549	13.045	16.5118	67.6738	55.0018	52.5097	1089.39	4.03301	2.01186	8.12e-36	6.31e-33	up	yes	Zea mays PCO066646 mRNA sequence
gene:Zm00001d043970	7	21	14	55	69	49	0.293214	0.880547	0.60794	2.40346	3.06292	1.99731	35.4548	4.04773	2.01711	1.01e-05	0.000363834	up	yes	Zea mays uncharacterized LOC100304279 (LOC100304279), mRNA
gene:Zm00001d015724	53	55	73	261	195	296	2.16421	2.24819	3.09024	11.1186	8.43835	11.7619	153.443	4.05315	2.01904	3.55e-16	5.42e-14	up	yes	PREDICTED: Zea mays uncharacterized LOC100280217 (LOC100280217), transcript variant X4, misc_RNA
gene:Zm00001d018810	25	44	17	176	82	94	0.804904	1.41809	0.567412	5.91158	2.7978	2.94507	72.6825	4.05375	2.01926	2.39e-06	0.000100265	up	yes	PREDICTED: Zea mays glycolate oxidase1 (go1), transcript variant X1, mRNA
gene:Zm00001d008525	13	19	9	64	58	48	0.660159	0.96584	0.473798	3.39057	3.12128	2.37197	34.8692	4.07733	2.02763	3.08e-06	0.000125742	up	yes	Zea mays clone 451126 mannose-6-phosphate isomerase mRNA, complete cds
gene:Zm00001d020556	26	8	27	129	59	65	0.851427	0.262247	0.916608	4.40708	2.04751	2.07134	52.2414	4.08101	2.02893	4.37e-05	0.00135904	up	yes	PREDICTED: Zea mays hypothetical protein (LOC100192101), transcript variant X2, mRNA
gene:Zm00001d005051	125	116	143	589	568	445	2.97636	2.7649	3.52985	14.6311	14.3325	10.3109	328.419	4.09467	2.03375	1.26e-24	4.42e-22	up	yes	PREDICTED: Zea mays root phototropism protein 2-like (LOC103647148), mRNA
gene:Zm00001d040034	196	216	288	1146	998	783	4.38072	4.8327	6.6731	26.7215	23.6385	17.03	600.426	4.11161	2.0397	3.79e-22	9.93e-20	up	yes	Zea mays uncharacterized LOC100275791 (LOC100275791), mRNA
gene:Zm00001d036340	39	56	50	204	225	181	1.26784	1.82236	1.68506	6.91859	7.75144	5.72588	124.569	4.12589	2.04471	1.67e-16	2.66e-14	up	yes	PREDICTED: Zea mays photosystem II stability/assembly factor HCF136, chloroplastic (LOC103629543), mRNA
gene:Zm00001d029502	14	12	10	71	42	39	0.361466	0.310147	0.267661	1.91243	1.14918	0.979867	31.2069	4.16104	2.05694	1.65e-05	0.000571326	up	yes	Zea mays glucose-6-phosphate 1-dehydrogenase (LOC100383765), mRNA
gene:Zm00001d048479	39	12	34	108	125	132	1.63362	0.50317	1.47643	4.71952	5.54876	5.38052	74.0492	4.17432	2.06154	4.32e-08	2.59e-06	up	yes	Zea mays nascent polypeptide-associated complex alpha subunit-like protein (LOC100281315), mRNA
gene:Zm00001d038161	71	77	105	448	315	315	2.49756	2.71141	3.82906	16.4408	11.7427	10.7828	220.266	4.18709	2.06595	6.79e-17	1.13e-14	up	yes	Zea mays uncharacterized LOC100501929 (LOC100501929), mRNA
gene:Zm00001d006098	208	180	322	1204	865	967	3.36255	2.91289	5.39643	20.3057	14.8191	15.2123	619.027	4.18966	2.06683	3.24e-19	6.48e-17	up	yes	PREDICTED: Zea mays cyclopropane fatty acid synthase (LOC100281392), transcript variant X1, mRNA
gene:Zm00001d042289	30	29	43	156	138	143	1.22409	1.18451	1.81889	6.64056	5.96721	5.67796	88.9169	4.19265	2.06786	1.79e-13	2.12e-11	up	yes	Zea mays rieske domain containing protein (LOC100285301), mRNA
gene:Zm00001d046642	206	141	134	842	572	644	7.03847	4.82255	4.74637	30.0131	20.7113	21.4122	419.811	4.19608	2.06904	1.16e-19	2.41e-17	up	yes	Zea mays full-length cDNA clone ZM_BFc0167F07 mRNA, complete cds
gene:Zm00001d011210	19	17	18	109	60	61	0.242707	0.217382	0.238368	1.45259	0.812231	0.758267	47.1365	4.19702	2.06936	5.37e-07	2.62e-05	up	yes	PREDICTED: Zea mays lycopene epsilon cyclase1 (LOC100216601), transcript variant X4, mRNA
gene:Zm00001d014945	7	20	10	51	34	75	0.327529	0.93676	0.485062	2.48948	1.68589	3.41489	32.2253	4.21654	2.07606	4.66e-05	0.00144361	up	yes	Zea mays uncharacterized LOC100193279 (LOC100193279), mRNA
gene:Zm00001d030316	36	45	27	272	66	121	1.09026	1.36423	0.847694	8.59381	2.11823	3.56597	94.4069	4.21778	2.07649	8.61e-06	0.000317968	up	yes	Zea mays full-length cDNA clone ZM_BFc0159D03 mRNA, complete cds
gene:Zm00001d037103	18	16	23	79	78	92	0.953847	0.848736	1.26351	4.36738	4.38026	4.74414	50.3272	4.26155	2.09138	1.41e-09	1.09e-07	up	yes	Zea mays peroxiredoxin bcp (LOC100283690), mRNA
gene:Zm00001d016730	7	4	13	54	22	28	0.286057	0.163629	0.550736	2.30216	0.952745	1.11346	21.2823	4.26734	2.09334	0.000861535	0.0169387	up	yes	PREDICTED: Zea mays E3 ubiquitin-protein ligase PUB23-like (LOC103627250), mRNA
gene:Zm00001d021899	21	32	16	105	85	111	0.612446	0.934211	0.483742	3.19466	2.62704	3.15017	60.8637	4.27028	2.09433	1.23e-09	9.56e-08	up	yes	PREDICTED: Zea mays pheophytinase, chloroplastic (LOC103633336), mRNA
gene:Zm00001d028151	12	24	13	138	45	26	0.318106	0.636867	0.357256	3.81643	1.26416	0.670699	43.2755	4.27794	2.09692	0.000610528	0.0128301	up	yes	PREDICTED: Zea mays hypothetical protein (LOC100274325), transcript variant X1, mRNA
gene:Zm00001d002416	7	5	10	60	17	18	0.251861	0.180086	0.373	2.25217	0.648203	0.630229	19.5797	4.28798	2.1003	0.00254562	0.0398928	up	yes	Zea mays putative RING zinc finger domain superfamily protein (LOC100194314), mRNA
gene:Zm00001d011555	6	4	6	33	18	19	0.37033	0.247141	0.383915	2.1249	1.17736	1.14118	14.2726	4.30405	2.1057	0.00140397	0.0250406	up	yes	Sorghum bicolor hypothetical protein, mRNA
gene:Zm00001d013208	19	17	30	216	33	35	1.28039	1.14679	2.09584	15.1856	2.3567	2.29521	58.9505	4.31367	2.10891	0.00128839	0.0233747	up	yes	PREDICTED: Zea mays zinc finger protein 1-like (LOC103625861), mRNA
gene:Zm00001d015929	292	341	346	1461	1498	1368	4.27892	5.0021	5.25621	22.3351	23.2628	19.5075	874.866	4.3297	2.11427	9.78e-56	1.39e-52	up	yes	Zea mays GTP-binding protein TypA (LOC100857077), mRNA
gene:Zm00001d030232	38	41	127	325	282	306	1.4806	1.59913	5.12984	13.2107	11.644	11.6022	184.559	4.32985	2.11432	2.7e-08	1.69e-06	up	yes	PREDICTED: Zea mays transcription factor bHLH18-like (LOC103637806), mRNA
gene:Zm00001d049494	47	35	36	194	186	146	1.11219	0.829078	0.883139	4.78928	4.66437	3.362	106.491	4.37324	2.1287	1.24e-14	1.68e-12	up	yes	PREDICTED: Zea mays sigma factor of plastid RNA polymerase (sigma factor), transcript variant X2, mRNA
gene:Zm00001d053171	43	26	97	365	193	182	0.440899	0.266865	1.03107	3.90437	2.09714	1.81596	150.658	4.39112	2.13459	6.75e-07	3.24e-05	up	yes	PREDICTED: Setaria italica putative disease resistance protein RGA1 (LOC101753889), transcript variant X2, mRNA
gene:Zm00001d036345	55	65	71	334	273	250	1.46378	1.7317	1.95892	9.27358	7.69973	6.47466	173.249	4.40705	2.13981	4.81e-20	1.05e-17	up	yes	Zea mays clone 292083 mRNA sequence
gene:Zm00001d046940	5	4	9	14	33	35	0.273339	0.218896	0.510058	0.798448	1.91181	1.86193	16.3329	4.40867	2.14034	0.00103666	0.0196438	up	yes	Zea mays clone 1674751 FKBP-type peptidyl-prolyl cis-trans isomerase 4 mRNA, complete cds
gene:Zm00001d024835	24	19	23	103	86	109	1.3664	1.08285	1.3575	6.11776	5.18878	6.0389	59.9216	4.40901	2.14046	3.38e-11	3.15e-09	up	yes	Zea mays uncharacterized LOC100283787 (gpm605), mRNA
gene:Zm00001d033496	576	507	716	3113	2524	2458	26.4656	23.3192	34.105	149.219	122.899	109.902	1634.99	4.41225	2.14152	1.28e-34	9.39e-32	up	yes	PREDICTED: Zea mays nicotianamine synthase 3-like (LOC103643789), mRNA
gene:Zm00001d052630	27	33	28	140	130	127	0.814935	0.997056	0.876118	4.40833	4.15817	3.73015	79.9787	4.42039	2.14417	2.35e-14	3.04e-12	up	yes	Zea mays uncharacterized LOC100304356 (LOC100304356), mRNA
gene:Zm00001d034257	18	20	28	103	119	78	0.38011	0.422779	0.612972	2.26914	2.66307	1.60286	60.5064	4.46127	2.15745	1.18e-09	9.18e-08	up	yes	PREDICTED: Zea mays uncharacterized LOC100501564 (LOC100501564), transcript variant X2, mRNA
gene:Zm00001d011746	119	139	175	687	601	690	2.18709	2.55729	3.33428	13.1723	11.7056	12.3405	397.097	4.46748	2.15946	2.7e-33	1.69e-30	up	yes	PREDICTED: Zea mays protein SPA1-RELATED 4-like (LOC103636244), transcript variant X3, misc_RNA
gene:Zm00001d045527	4	7	4	31	19	18	0.161369	0.282686	0.167288	1.30469	0.812292	0.706635	13.7565	4.47188	2.16088	0.00128918	0.0233747	up	yes	PREDICTED: Zea mays formiminotransferase-like (LOC100281844), transcript variant X3, mRNA
gene:Zm00001d006779	34	76	58	97	204	482	0.393334	0.880122	0.695595	1.17069	2.50099	5.42617	153.654	4.47239	2.16104	0.00150245	0.0264377	up	yes	PREDICTED: Zea mays monoacylglycerol lipase abhd6-B-like (LOC103647816), transcript variant X2, mRNA
gene:Zm00001d011548	8	5	3	26	28	19	0.664489	0.415733	0.258324	2.25298	2.46465	1.53573	14.7215	4.4767	2.16244	0.000852471	0.0168639	up	yes	Sorghum bicolor hypothetical protein, mRNA
gene:Zm00001d034705	2	17	15	48	48	60	0.30268	2.57543	2.35337	7.57849	7.6983	8.83626	31.1763	4.48922	2.16646	8.12e-05	0.00233938	up	yes	Zea mays uncharacterized LOC100281325 (pco087746), mRNA
gene:Zm00001d019501	121	130	162	641	586	671	0.909187	0.977817	1.26191	5.02473	4.66622	4.9063	380.447	4.4911	2.16707	6.18e-38	5.28e-35	up	yes	Sorghum bicolor hypothetical protein, mRNA
gene:Zm00001d020732	33	28	37	199	118	134	1.89491	1.60946	2.20254	11.9211	7.18054	7.48762	90.9005	4.52226	2.17704	1.29e-11	1.27e-09	up	yes	Zea mays full-length cDNA clone ZM_BFc0008P22 mRNA, complete cds
gene:Zm00001d008681	11	12	11	71	40	46	1.59707	1.74405	1.65565	10.7542	6.15447	6.49908	31.6313	4.54303	2.18366	2.88e-06	0.000118276	up	yes	Zea mays uncharacterized LOC103634849 (LOC103634849), mRNA
gene:Zm00001d045885	19	38	23	157	110	104	0.286252	0.573094	0.359227	2.46764	1.75626	1.52473	74.6173	4.5726	2.19302	5.97e-10	4.81e-08	up	yes	Zea mays full-length cDNA clone ZM_BFc0090K13 mRNA, complete cds
gene:Zm00001d036046	7	12	15	37	64	59	0.384637	0.660056	0.854456	2.121	3.72677	3.15477	31.8001	4.58361	2.19648	2.71e-06	0.000112249	up	yes	Zea mays clone 306071 mRNA sequence
gene:Zm00001d013455	9	10	25	58	59	91	0.434387	0.483149	1.25089	2.92045	3.01777	4.27405	41.268	4.58821	2.19793	1.8e-06	7.82e-05	up	yes	Zea mays clone 465398 mRNA sequence
gene:Zm00001d008230	163	256	188	1015	885	940	4.97302	7.81843	5.94616	32.3062	28.6138	27.9077	568.049	4.59036	2.19861	2.14e-34	1.52e-31	up	yes	PREDICTED: Zea mays magnesium-protoporphyrin IX monomethyl ester [oxidative] cyclase, chloroplastic (LOC103634652), mRNA
gene:Zm00001d053545	88	77	98	441	398	399	1.43868	1.26014	1.66094	7.52154	6.89546	6.34771	247.586	4.60757	2.20401	5.43e-31	2.84e-28	up	yes	PREDICTED: Zea mays uncharacterized LOC103654777 (LOC103654777), mRNA
gene:Zm00001d049922	542	371	496	2585	2146	1891	13.8935	9.51988	13.1807	69.1288	58.2962	47.17	1328.4	4.61037	2.20488	8.17e-31	4.11e-28	up	yes	Zea mays retinoid-inducible serine carboxypeptidase (LOC100281757), mRNA
gene:Zm00001d029720	11	8	13	59	49	43	0.913672	0.665172	1.1194	5.11254	4.31314	3.4756	30.2715	4.62868	2.2106	1.41e-06	6.27e-05	up	yes	PREDICTED: Zea mays uncharacterized protein PAM68-like (LOC103637480), mRNA
gene:Zm00001d043621	38	16	8	108	71	116	2.44985	1.03258	0.534678	7.26386	4.85081	7.27742	58.7477	4.63514	2.21261	3.18e-06	0.000129254	up	yes	Zea mays PCO107612 mRNA sequence
gene:Zm00001d026282	11	1	8	37	30	28	1.21259	0.110349	0.914233	4.2551	3.50463	3.0036	19.0334	4.64139	2.21456	0.000713947	0.0145156	up	yes	Zea mays 36.4 kDa proline-rich protein (LOC100286034), mRNA
gene:Zm00001d041308	55	64	53	278	292	247	1.2901	1.50275	1.28879	6.80289	7.25844	5.63795	163.13	4.65646	2.21923	2.61e-24	8.59e-22	up	yes	Zea mays uncharacterized LOC100382049 (LOC100382049), mRNA
gene:Zm00001d051567	120	152	226	817	815	743	4.61848	5.8561	9.01721	32.804	33.2411	27.8273	473.819	4.6712	2.22379	1.47e-24	5.1e-22	up	yes	Zea mays uncharacterized LOC100272809 (LOC100272809), mRNA
gene:Zm00001d025541	4	5	6	40	13	18	0.150068	0.187778	0.23336	1.56558	0.516859	0.657151	14.3149	4.68178	2.22706	0.00198706	0.0329414	up	yes	PREDICTED: Zea mays aspartic proteinase nepenthesin-1 (LOC103642777), mRNA
gene:Zm00001d033098	10	16	36	117	68	114	0.379691	0.608131	1.41703	4.63451	2.73614	4.2121	59.4551	4.71321	2.23671	6.75e-07	3.24e-05	up	yes	Zea mays uncharacterized LOC100272863 (pco104742), mRNA
gene:Zm00001d027518	9	12	21	79	55	70	0.419643	0.560099	1.01508	3.84283	2.71769	3.17613	40.5728	4.75587	2.24971	1.65e-07	8.85e-06	up	yes	Zea mays uncharacterized LOC100382705 (LOC100382705), mRNA
gene:Zm00001d035249	6	3	5	32	20	16	0.552313	0.276441	0.477145	3.07306	1.95103	1.43324	13.6287	4.78354	2.25808	0.00110494	0.0207382	up	yes	Zea mays uncharacterized LOC100285022 (TIDP3648), mRNA
gene:Zm00001d029572	81	67	110	441	441	381	5.45852	4.51972	7.68473	31.0039	31.494	24.985	251.05	4.79304	2.26094	1.58e-24	5.4e-22	up	yes	Zea mays putative RING zinc finger domain superfamily protein (LOC100383539), mRNA
gene:Zm00001d047789	46	36	23	187	160	169	3.7856	2.96569	1.96223	16.0548	13.9539	13.534	102.404	4.81199	2.26663	6.54e-15	9.11e-13	up	yes	Zea mays PCO080036 mRNA sequence
gene:Zm00001d041611	242	152	159	858	645	1247	25.6733	16.142	17.4867	94.96	72.5145	128.735	540.986	4.82301	2.26993	6.91e-20	1.48e-17	up	yes	Zea mays PCO078898 mRNA sequence
gene:Zm00001d004513	273	299	393	1869	1514	1355	7.91869	8.68177	11.8176	56.5571	46.5389	38.2466	943.055	4.8242	2.27029	7.04e-32	3.93e-29	up	yes	Zea mays bifunctional 3-phosphoadenosine 5-phosphosulfate synthetase 2 (LOC100281036), mRNA
gene:Zm00001d014716	46	64	57	344	240	235	1.02428	1.42655	1.31578	7.99112	5.66334	5.09205	163.121	4.8271	2.27116	3.58e-18	6.46e-16	up	yes	Zea mays uncharacterized LOC100501691 (LOC100501691), mRNA
gene:Zm00001d034523	50	29	40	206	199	187	1.34474	0.780751	1.11525	5.77993	5.6718	4.8941	117.292	4.86503	2.28245	8.83e-18	1.57e-15	up	yes	Zea mays uncharacterized LOC100281213 (cl64795_1), mRNA
gene:Zm00001d049910	86	80	78	437	347	433	1.76596	1.64445	1.66044	9.36164	7.55113	8.65236	240.589	4.87729	2.28608	5.5e-32	3.13e-29	up	yes	Zea mays putative MATE efflux family protein (pco087035(411)), mRNA
gene:Zm00001d018901	44	59	52	286	240	247	1.52673	2.04931	1.87051	10.3529	8.82512	8.34008	153.067	4.89103	2.29014	2.21e-23	6.58e-21	up	yes	PREDICTED: Zea mays uncharacterized LOC103631990 (LOC103631990), mRNA
gene:Zm00001d043168	56	57	72	342	286	309	3.07709	3.13526	4.10139	19.605	16.654	16.5225	185.004	4.95904	2.31006	8.99e-27	3.66e-24	up	yes	Zea mays clone 366677 hypothetical protein mRNA, complete cds
gene:Zm00001d047768	8	3	9	30	40	33	0.763984	0.286789	0.89101	2.98884	4.04813	3.0667	20.2555	5.02194	2.32824	4.38e-05	0.00136085	up	yes	PREDICTED: Zea mays uncharacterized LOC103639289 (LOC103639289), mRNA
gene:Zm00001d051746	82	55	63	334	229	472	2.82152	1.89443	2.24727	11.9895	8.35033	15.8043	202.282	5.02304	2.32856	1.28e-16	2.05e-14	up	yes	Zea mays full-length cDNA clone ZM_BFc0146M06 mRNA, complete cds
gene:Zm00001d035456	2	7	12	31	23	55	0.231924	0.812569	1.44259	3.75029	2.82646	6.20642	21.2108	5.03252	2.33128	0.000288244	0.00690009	up	yes	PREDICTED: Zea mays uncharacterized LOC103629171 (LOC103629171), mRNA
gene:Zm00001d029636	13	11	24	165	44	34	0.29362	0.248704	0.561953	3.88789	1.05316	0.747283	48.8638	5.05278	2.33708	0.000141562	0.0037649	up	yes	Zea mays uncharacterized LOC100282835 (cl945_1), mRNA
gene:Zm00001d021139	18	18	10	99	57	81	0.321446	0.321777	0.185132	1.84441	1.07872	1.40762	46.7029	5.05467	2.33762	1.51e-08	9.9e-07	up	yes	PREDICTED: Zea mays calcium-dependent protein kinase 13-like (LOC103633012), mRNA
gene:Zm00001d001061	7	8	24	104	59	37	0.0915355	0.10472	0.325348	1.41877	0.817604	0.470822	39.858	5.07726	2.34405	4.2e-05	0.00131672	up	yes	Zea mays centromere 10 B73 genomic sequence
gene:Zm00001d038606	2	2	8	31	18	13	0.103525	0.103632	0.429292	1.67404	0.987391	0.654823	12.3218	5.10091	2.35075	0.00322857	0.0475167	up	yes	Zea mays clone 1674195 hypothetical protein mRNA, complete cds
gene:Zm00001d012591	36	27	26	322	73	65	1.15283	0.865509	0.863139	10.7573	2.47733	2.02553	92.225	5.16819	2.36966	1.6e-05	0.000556101	up	yes	PREDICTED: Zea mays protein disulfide isomerase (LOC100192725), transcript variant X3, mRNA
gene:Zm00001d021703	99	63	104	638	310	471	6.3292	4.03181	6.89275	42.5521	21.0027	29.302	278.606	5.23019	2.38686	3.49e-16	5.36e-14	up	yes	PREDICTED: Zea mays oxygen-evolving enhancer protein 3-1, chloroplastic (LOC103633267), mRNA
gene:Zm00001d035714	5	2	3	15	16	23	0.180264	0.0721797	0.112126	0.564179	0.611305	0.806919	10.4834	5.24256	2.39027	0.00169915	0.0292367	up	yes	PREDICTED: Zea mays WAT1-related protein At5g64700-like (LOC103629270), transcript variant X3, mRNA
gene:Zm00001d039197	9	2	5	42	31	12	0.486058	0.108124	0.279938	2.36637	1.77422	0.630653	16.8716	5.25163	2.39276	0.0011908	0.0220113	up	yes	Zea mays uncharacterized LOC100273474 (LOC100273474), mRNA
gene:Zm00001d029571	124	136	151	962	534	706	3.10576	3.40982	3.92075	25.1367	14.1738	17.2074	431.901	5.26467	2.39634	1.09e-24	3.93e-22	up	yes	Zea mays uncharacterized LOC100278355 (si660076d07), mRNA
gene:Zm00001d006540	21	17	28	157	96	104	1.28285	1.03957	1.77322	10.0056	6.21482	6.18236	70.0316	5.31484	2.41003	2.83e-11	2.66e-09	up	yes	Zea mays oxygen-evolving enhancer protein 3-1, chloroplastic-like (LOC103647735), mRNA
gene:Zm00001d016893	8	15	3	40	46	58	0.463848	0.870609	0.180324	2.41954	2.82646	3.27248	27.8286	5.408	2.43509	5.59e-06	0.000215403	up	yes	Zea mays clone 7096 mRNA sequence
gene:Zm00001d048370	33	14	36	186	188	85	1.08331	0.460057	1.22514	6.36997	6.54025	2.71531	90.0807	5.44571	2.44512	6.55e-09	4.59e-07	up	yes	Zea mays uncharacterized LOC100501834 (LOC100501834), mRNA
gene:Zm00001d034538	6	4	13	42	43	44	0.500695	0.33414	1.12463	3.65644	3.80268	3.57304	25.0231	5.47364	2.4525	4.08e-06	0.00016106	up	yes	PREDICTED: Zea mays uncharacterized LOC103644215 (LOC103644215), mRNA
gene:Zm00001d035859	229	201	397	1683	1422	1539	26.2148	23.0332	47.1138	200.994	172.509	171.441	901.894	5.49072	2.45699	1.39e-26	5.59e-24	up	yes	PREDICTED: Zea mays plastocyanin, chloroplastic-like (LOC103629356), mRNA
gene:Zm00001d011887	5	3	3	18	21	23	0.366948	0.220395	0.228245	1.37814	1.63325	1.64258	11.9857	5.49221	2.45739	0.000491639	0.0107274	up	yes	PREDICTED: Zea mays uncharacterized LOC103636299 (LOC103636299), transcript variant X1, mRNA
gene:Zm00001d012982	200	272	228	1496	1144	1308	6.41994	8.7401	7.5872	50.0979	38.9158	40.8575	766.224	5.53396	2.46831	1.07e-47	1.24e-44	up	yes	Zea mays full-length cDNA clone ZM_BFc0057F06 mRNA, complete cds
gene:Zm00001d037985	1	15	3	58	16	33	0.0612279	0.919363	0.190422	3.7048	1.03817	1.9662	20.8665	5.60407	2.48648	0.00194307	0.0324326	up	yes	Zea mays embryo specific protein 5 (esp5), mRNA
gene:Zm00001d042026	2	5	11	55	20	29	0.0557486	0.139515	0.317865	1.59939	0.59079	0.786621	20.2591	5.70302	2.51173	0.000281326	0.00674709	up	yes	Zea mays uncharacterized LOC100274228 (LOC100274228), mRNA
gene:Zm00001d052927	4	8	8	45	41	30	0.063196	0.126522	0.131028	0.741702	0.686456	0.461226	22.4941	5.70748	2.51285	5.03e-06	0.000195329	up	yes	PREDICTED: Zea mays putative disease resistance protein RGA3 (LOC103654516), transcript variant X1, mRNA
gene:Zm00001d053828	55	27	38	205	230	275	3.17863	1.56203	2.27671	12.36	14.0866	15.4658	136.169	5.75265	2.52423	5.74e-20	1.24e-17	up	yes	Zea mays hypothetical protein (pco106324), transcript variant 1, mRNA
gene:Zm00001d006587	36	49	66	339	244	304	1.49394	2.03551	2.83936	14.6763	10.7305	12.2763	171.062	5.75442	2.52467	6.86e-22	1.78e-19	up	yes	Zea mays uncharacterized LOC100216729 (LOC100216729), mRNA
gene:Zm00001d025711	15	13	10	87	70	66	1.28785	1.11728	0.890058	7.79254	6.36899	5.51417	43.1153	5.75951	2.52595	3.26e-10	2.73e-08	up	yes	Zea mays uncharacterized LOC100303883 (LOC100303883), mRNA
gene:Zm00001d024507	22	29	29	154	185	139	0.632995	0.835261	0.865011	4.62259	5.64091	3.89185	91.9781	5.8566	2.55006	2.27e-18	4.24e-16	up	yes	Zea mays RNA polymerase sigma factor sigA (LOC541691), mRNA
gene:Zm00001d032120	2	2	13	69	17	14	0.126206	0.126336	0.85043	4.54241	1.13684	0.859688	19.6577	5.86471	2.55206	0.00329646	0.0481839	up	yes	PREDICTED: Zea mays tetraspanin-8-like (LOC103643257), misc_RNA
gene:Zm00001d000909	8	6	5	92	10	10	0.628439	0.471814	0.407182	7.5396	0.832477	0.764428	22.1401	5.93245	2.56863	0.00313237	0.0464206	up	yes	Zea mays clone 221610 hypothetical protein mRNA, complete cds
gene:Zm00001d027599	136	69	166	1027	646	567	4.67959	2.37665	5.92137	36.866	23.556	18.9852	433.281	5.93869	2.57014	2.28e-16	3.59e-14	up	yes	PREDICTED: Zea mays cytochrome P450 86B1-like (LOC103631694), transcript variant X8, misc_RNA
gene:Zm00001d011932	21	14	35	160	127	145	0.715689	0.477617	1.23657	5.68869	4.58678	4.80879	82.7517	6.03323	2.59293	4.35e-14	5.41e-12	up	yes	PREDICTED: Zea mays cytochrome P450 89A2-like (LOC103636322), mRNA
gene:Zm00001d018623	3	8	9	54	36	34	0.205266	0.547939	0.638387	3.85458	2.61034	2.2638	23.8339	6.10818	2.61074	3.92e-06	0.000156674	up	yes	Zea mays oxygen evolving enhancer protein 3 containing protein (LOC100273120), mRNA
gene:Zm00001d030009	230	205	164	1472	1208	1069	9.81842	8.7602	7.25777	65.5554	54.6487	44.4073	718.555	6.15048	2.6207	3.86e-42	3.67e-39	up	yes	Zea mays uncharacterized LOC100501636 (LOC100501636), mRNA
gene:Zm00001d009084	12	13	24	187	52	66	0.497981	0.540034	1.0325	8.0958	2.28683	2.66525	59.1086	6.17988	2.62758	9.92e-07	4.58e-05	up	yes	Zea mays full-length cDNA clone ZM_BFb0014J06 mRNA, complete cds
gene:Zm00001d015723	36	28	59	207	300	278	0.969185	0.754586	1.64665	5.81382	8.55904	7.28304	149.006	6.21239	2.63515	7.73e-20	1.64e-17	up	yes	PREDICTED: Zea mays uncharacterized LOC100280217 (LOC100280217), transcript variant X1, mRNA
gene:Zm00001d023225	10	12	12	165	24	21	0.325482	0.390981	0.404906	5.60272	0.827824	0.665136	41.1652	6.21499	2.63575	0.000289389	0.00690816	up	yes	Zea mays full-length cDNA clone ZM_BFc0017C18 mRNA, complete cds
gene:Zm00001d043721	15	13	21	111	101	101	0.322478	0.279769	0.468031	2.48954	2.30107	2.11297	59.6593	6.25108	2.64411	2.31e-14	3e-12	up	yes	PREDICTED: Zea mays chloride channel protein CLC-e (LOC103651283), transcript variant X1, mRNA
gene:Zm00001d042049	23	37	32	238	147	203	0.630287	1.01498	0.909089	6.80416	4.26901	5.4134	112.083	6.27137	2.64878	2.57e-18	4.73e-16	up	yes	Zea mays ferredoxin (L-FNRII), mRNA
gene:Zm00001d002999	29	8	8	141	76	71	0.845758	0.233553	0.241871	4.28997	2.34888	2.01498	55.3375	6.29831	2.65496	3.7e-07	1.87e-05	up	yes	Zea mays gibberellin 2-beta-dioxygenase 7 (LOC100281860), mRNA
gene:Zm00001d045575	21	18	27	182	104	139	0.908041	0.779121	1.21031	8.21003	4.76561	5.84877	81.0947	6.31611	2.65904	1.83e-14	2.43e-12	up	yes	PREDICTED: Zea mays ferredoxin (L-FNRI), transcript variant X1, mRNA
gene:Zm00001d020220	4	4	7	47	29	21	0.0971431	0.097243	0.176236	1.19079	0.746362	0.496289	18.6231	6.38571	2.67485	3.47e-05	0.00110536	up	yes	Zea mays uncharacterized LOC100275708 (LOC100275708), mRNA
gene:Zm00001d028389	18	11	30	260	49	80	1.25076	0.765142	2.16108	18.8479	3.60827	5.40949	74.9916	6.55255	2.71206	3.16e-06	0.000128401	up	yes	Zea mays full-length cDNA clone ZM_BFb0211J14 mRNA, complete cds
gene:Zm00001d013133	0	2	6	19	11	24	0	0.415733	1.29162	4.11603	2.42064	4.84967	10.1577	6.57247	2.71644	0.00290441	0.0437991	up	yes	Zea mays clone 1590879 mRNA sequence
gene:Zm00001d046483	46	42	54	327	319	311	1.53547	1.40339	1.86862	11.3872	11.2842	10.102	180.985	6.59386	2.72112	8.11e-37	6.7e-34	up	yes	PREDICTED: Zea mays uncharacterized LOC100192606 (LOC100192606), transcript variant X1, mRNA
gene:Zm00001d018157	9	4	7	52	40	43	0.390737	0.17384	0.315055	2.35523	1.84036	1.81666	25.5793	6.60672	2.72393	2.11e-07	1.11e-05	up	yes	Zea mays uncharacterized LOC100281795 (csu1028(lhcb)), mRNA
gene:Zm00001d046442	27	32	33	220	204	199	0.951025	1.1283	1.205	8.08422	7.61479	6.82095	117.798	6.63383	2.72984	8.61e-27	3.62e-24	up	yes	Zea mays uncharacterized LOC100274129 (LOC100274129), mRNA
gene:Zm00001d037513	29	33	24	192	235	159	2.43139	2.7696	2.086	16.7936	20.8797	12.9723	110.851	6.68748	2.74146	3.79e-21	9.16e-19	up	yes	Zea mays full-length cDNA clone ZM_BFc0161J08 mRNA, complete cds
gene:Zm00001d024027	331	252	451	2986	2056	2065	15.5964	11.8862	22.0302	146.782	102.664	94.6848	1346.37	6.74774	2.7544	8.29e-33	4.94e-30	up	yes	Zea mays gene encoding putative cell wall protein
gene:Zm00001d014564	37	53	70	543	241	317	1.3605	1.95083	2.66834	20.8298	9.39105	11.3428	209.002	6.78874	2.76314	2.2e-16	3.48e-14	up	yes	Zea mays uncharacterized LOC100191684 (LOC100191684), mRNA
gene:Zm00001d007827	1207	1306	1397	11437	6987	8607	111.683	120.967	134.005	1104.02	685.124	774.986	5109.64	6.7921	2.76386	2.45e-51	2.99e-48	up	yes	Zea mays early light-induced protein (LOC100285817), mRNA
gene:Zm00001d007175	5	7	8	100	15	22	0.11152	0.156289	0.184978	2.32687	0.354548	0.477497	26.371	6.8555	2.77726	0.000225766	0.00560871	up	yes	Zea mays uncharacterized LOC100275369 (TIDP3280), mRNA
gene:Zm00001d038527	2	1	4	11	27	12	0.0858564	0.0429724	0.178012	0.492632	1.2283	0.501288	9.38794	6.97727	2.80266	0.00187092	0.0315778	up	yes	PREDICTED: Zea mays uncharacterized LOC103630521 (LOC103630521), transcript variant X1, mRNA
gene:Zm00001d052242	6	3	17	64	55	68	0.426888	0.213663	1.25388	4.75039	4.14691	4.70798	35.027	7.01002	2.80942	1.17e-07	6.4e-06	up	yes	PREDICTED: Zea mays ATP synthase delta chain (LOC100281924), transcript variant X1, mRNA
gene:Zm00001d016134	108	82	88	853	543	589	5.53158	4.20423	4.67255	45.5787	29.473	29.3565	374.203	7.01569	2.81059	3.91e-33	2.39e-30	up	yes	Zea mays iron-sulfur protein 2 (ris2), mRNA
gene:Zm00001d002815	3	1	4	23	13	23	0.17508	0.05842	0.242003	1.40033	0.804003	1.30619	11.022	7.19355	2.8467	0.000429661	0.00962066	up	yes	Zea mays uncharacterized LOC100277720 (TIDP3339), mRNA
gene:Zm00001d035002	14	7	23	114	109	104	1.79866	0.900256	3.06334	15.2796	14.8405	13.0022	61.1394	7.26343	2.86065	3.16e-13	3.65e-11	up	yes	PREDICTED: Zea mays ferredoxin-5, chloroplastic (LOC103628935), mRNA
gene:Zm00001d008300	4	2	13	115	16	8	0.178284	0.0892338	0.600678	5.34734	0.75574	0.346981	26.7635	7.35727	2.87917	0.00204627	0.0337595	up	yes	Sorghum bicolor hypothetical protein, mRNA
gene:Zm00001d021784	34	36	49	341	239	318	1.56893	1.66293	2.34405	16.416	11.6875	14.2796	167.418	7.38424	2.88445	3.28e-29	1.56e-26	up	yes	Zea mays chlorophyll a-b binding protein of LHCII type III (LOC100284154), mRNA
gene:Zm00001d011093	5	3	12	75	39	36	0.37835	0.227244	0.94135	5.92069	3.12743	2.65088	28.2552	7.39449	2.88645	1.83e-06	7.94e-05	up	yes	Zea mays clone 3490 mRNA sequence
gene:Zm00001d002870	1	2	4	24	14	15	0.258814	0.51816	1.07323	6.48016	3.83985	3.77782	9.93286	7.44966	2.89718	0.000727244	0.0147392	up	yes	PREDICTED: Zea mays uncharacterized LOC103646162 (LOC103646162), mRNA
gene:Zm00001d004343	20	12	26	141	194	106	0.451343	0.271084	0.608269	3.31958	4.63957	2.3278	82.432	7.45399	2.89801	1.5e-14	2.01e-12	up	yes	Zea mays uncharacterized LOC100217008 (LOC100217008), mRNA
gene:Zm00001d040465	4	0	4	36	12	13	0.158153	0	0.163955	1.48494	0.502804	0.500178	11.5227	7.53066	2.91278	0.00159035	0.0276849	up	yes	PREDICTED: Zea mays probable protein S-acyltransferase 4 (LOC103650026), mRNA
gene:Zm00001d028585	12	11	7	95	67	68	0.341964	0.31379	0.206797	2.8243	2.02336	1.8857	42.9572	7.53272	2.91317	1.82e-11	1.72e-09	up	yes	PREDICTED: Zea mays RNA polymerase sigma factor sigB-like (LOC103643858), mRNA
gene:Zm00001d045432	12	14	6	125	45	76	0.833843	0.973818	0.432215	9.0615	3.31371	5.13902	46.0387	7.58436	2.92303	9.78e-09	6.62e-07	up	yes	PREDICTED: Zea mays uncharacterized protein At4g22758-like (LOC103638114), mRNA
gene:Zm00001d026663	27	52	30	439	199	202	1.86887	3.60302	2.1527	31.7006	14.5972	13.606	157.697	7.64807	2.9351	7.57e-15	1.05e-12	up	yes	Zea mays OFP transcription factor (OFP25), mRNA
gene:Zm00001d029745	8	5	7	53	44	61	0.415708	0.260085	0.377088	2.87317	2.42299	3.08455	29.2188	7.70319	2.94546	2.89e-09	2.16e-07	up	yes	Zea mays full-length cDNA clone ZM_BFb0084G02 mRNA, complete cds
gene:Zm00001d013039	2	4	4	28	13	39	0.150702	0.301713	0.312459	2.20107	1.03808	2.85967	14.7034	7.78302	2.96033	7.38e-05	0.00215031	up	yes	Zea mays clone 397552 photosystem I reaction center subunit II mRNA, complete cds
gene:Zm00001d034917	2	1	2	17	6	17	0.0469128	0.0234805	0.0486337	0.416004	0.149146	0.388037	7.3965	7.80547	2.96448	0.0031321	0.0464206	up	yes	Zea mays full-length cDNA clone ZM_BFb0337J01 mRNA, complete cds
gene:Zm00001d028270	4	3	3	40	30	9	0.0616861	0.0463122	0.0479617	0.643539	0.490285	0.135062	14.8747	7.8464	2.97203	0.000195209	0.00494054	up	yes	PREDICTED: Zea mays uncharacterized LOC103639396 (LOC103639396), misc_RNA
gene:Zm00001d002001	11	21	30	193	151	157	1.01782	1.94511	2.8777	18.6304	14.8066	14.1365	92.8429	7.93013	2.98734	2.75e-18	5.01e-16	up	yes	Zea mays clone 368944 hypothetical protein mRNA, complete cds
gene:Zm00001d006663	17	40	19	266	159	191	0.792659	1.867	0.91841	12.9392	7.85659	8.66631	114.258	7.99152	2.99847	3.47e-17	6.01e-15	up	yes	Zea mays chlorophyll a-b binding protein (LOC100191715), mRNA
gene:Zm00001d012378	101	72	99	726	666	838	7.98085	5.69517	8.10977	59.8483	55.7701	64.437	410.7	7.99228	2.99861	4.78e-60	8.17e-57	up	yes	Zea mays uncharacterized LOC100274367 (TIDP2662), mRNA
gene:Zm00001d028505	5	2	4	50	18	21	0.232932	0.0932687	0.193181	2.43006	0.888651	0.952011	16.6567	7.99382	2.99888	5.55e-05	0.00167108	up	yes	Zea mays uncharacterized LOC100281846 (TIDP3455), mRNA
gene:Zm00001d006069	26	15	26	222	153	174	1.02046	0.589335	1.0579	9.09002	6.36379	6.64565	101.672	8.02883	3.00519	7.25e-21	1.7e-18	up	yes	Zea mays putative quinone-oxidoreductase homolog, chloroplastic (LOC103647563), mRNA
gene:Zm00001d007918	4	6	3	66	14	25	0.128707	0.19326	0.100071	2.21551	0.477387	0.782792	19.6805	8.03056	3.0055	6.77e-05	0.00199706	up	yes	Zea mays full-length cDNA clone ZM_BFc0078A16 mRNA, complete cds
gene:Zm00001d050748	7	11	9	103	65	52	0.339079	0.533386	0.45195	5.20507	3.33668	2.45114	40.9841	8.0504	3.00906	3.85e-10	3.19e-08	up	yes	Zea mays uncharacterized LOC100275488 (LOC100275488), mRNA
gene:Zm00001d009985	4	1	8	84	10	11	0.375961	0.0940869	0.779504	8.23662	0.996052	1.00609	19.9315	8.08948	3.01605	0.00140449	0.0250406	up	yes	Zea mays polcalcin Jun o 2 (LOC100280482), mRNA
gene:Zm00001d029049	8	7	9	83	42	76	0.835468	0.731787	0.97438	9.04285	4.64824	7.72355	37.0333	8.19331	3.03445	4.97e-10	4.04e-08	up	yes	Zea mays full-length cDNA clone ZM_BFc0151I11 mRNA, complete cds
gene:Zm00001d053925	5	12	8	90	57	61	0.307899	0.739718	0.510709	5.78186	3.71974	3.65537	38.505	8.19533	3.0348	2.44e-10	2.09e-08	up	yes	Zea mays uncharacterized LOC100278290 (LOC100278290), mRNA
gene:Zm00001d028797	2	1	11	83	24	8	0.0512184	0.0256355	0.292034	2.21749	0.651338	0.199365	21.7665	8.22306	3.03968	0.00117726	0.0217924	up	yes	Zea mays putative laccase family protein (LOC100279407), mRNA
gene:Zm00001d005375	5	1	2	36	21	10	0.341674	0.068405	0.141683	2.56644	1.52076	0.664974	12.5344	8.29221	3.05176	0.000443519	0.0098535	up	yes	Zea mays full-length cDNA clone ZM_BFc0054H01 mRNA, complete cds
gene:Zm00001d013146	30	26	30	289	204	244	2.29933	1.9948	2.38368	23.1082	16.5695	18.1984	135.651	8.39705	3.06988	1.52e-29	7.35e-27	up	yes	PREDICTED: Zea mays photosystem I reaction center subunit III, chloroplastic-like (LOC103625835), mRNA
gene:Zm00001d005457	6	4	11	84	53	42	0.939902	0.627246	1.78636	13.7277	8.79846	6.40242	33.2065	8.40147	3.07064	1.78e-08	1.15e-06	up	yes	Zea mays full-length cDNA clone ZM_BFb0142N24 mRNA, complete cds
gene:Zm00001d039387	1687	1243	1371	11034	12116	14608	49.7413	36.6877	41.9069	339.408	378.583	419.138	6891.03	8.53991	3.09422	3.53e-100	1.51e-96	up	yes	Zea mays uncharacterized LOC100273729 (cl7341_1a), mRNA
gene:Zm00001d032197	42	27	30	389	215	273	1.82937	1.17723	1.35463	17.6762	9.92408	11.5712	161.305	8.6985	3.12077	4.74e-24	1.46e-21	up	yes	Zea mays full-length cDNA clone ZM_BFc0168L09 mRNA, complete cds
gene:Zm00001d017199	43	23	35	298	211	409	2.3725	1.27032	2.00194	17.1531	12.3373	21.9596	166.693	8.82293	3.14126	1.86e-24	6.19e-22	up	yes	Zea mays uncharacterized LOC100272963 (pco144549(705)), mRNA
gene:Zm00001d014919	20	18	30	285	157	184	0.536549	0.483391	0.834346	7.97648	4.46353	4.80353	114.824	9.05369	3.17851	4.75e-20	1.05e-17	up	yes	PREDICTED: Zea mays uncharacterized LOC100193709 (LOC100193709), transcript variant X3, misc_RNA
gene:Zm00001d035003	6	5	16	113	68	72	0.759921	0.633919	2.10079	14.9308	9.12694	8.87387	46.3388	9.20923	3.20308	8.92e-11	7.89e-09	up	yes	Zea mays full-length cDNA clone ZM_BFc0041B09 mRNA, complete cds
gene:Zm00001d001857	13	5	14	112	82	110	0.587736	0.226285	0.656165	5.28256	3.92873	4.83944	55.2661	9.27293	3.21303	9.22e-15	1.26e-12	up	yes	Zea mays uncharacterized LOC100273752 (LOC100273752), mRNA
gene:Zm00001d002951	2	5	6	50	35	40	0.0599266	0.149971	0.186375	1.56296	1.11137	1.16631	22.7524	9.4383	3.23853	6.68e-08	3.88e-06	up	yes	Zea mays uncharacterized LOC100192013 (LOC100192013), mRNA
gene:Zm00001d022254	2	1	6	53	9	24	0.0907272	0.0454103	0.282166	2.50825	0.432663	1.05945	15.8189	9.43967	3.23874	0.000247488	0.00604872	up	yes	Zea mays uncharacterized LOC100284091 (PCO136133), mRNA
gene:Zm00001d023699	8	9	27	153	142	130	0.472542	0.532156	1.65333	9.4282	8.88869	7.47234	77.3027	9.4584	3.2416	1.64e-15	2.38e-13	up	yes	Zea mays glycine cleavage system H protein, mitochondrial (LOC541947), mRNA
gene:Zm00001d021208	4	1	1	17	9	33	0.273688	0.0684924	0.0709319	1.21348	0.652586	2.19722	10.5628	9.4826	3.24528	0.000531463	0.0114694	up	yes	PREDICTED: Zea mays dehydration-responsive element-binding protein 1A-like (LOC103633049), mRNA
gene:Zm00001d006713	4	7	3	118	9	4	0.228219	0.399794	0.177443	7.02362	0.544169	0.222083	24.6338	9.51249	3.24982	0.00139048	0.0248426	up	yes	Zea mays uncharacterized LOC100278263 (LOC100278263), mRNA
gene:Zm00001d044666	2	2	2	29	16	14	0.11509	0.115208	0.119312	1.74098	0.975724	0.783969	10.7937	9.70736	3.27908	0.000158153	0.00413054	up	yes	PREDICTED: Zea mays FHA domain containing protein (LOC100284014), transcript variant X1, mRNA
gene:Zm00001d036701	1	3	12	78	32	51	0.0246432	0.0740058	0.306567	2.0053	0.835694	1.22301	29.2807	9.89228	3.3063	1.22e-06	5.5e-05	up	yes	Zea mays uncharacterized LOC100382914 (LOC100382914), mRNA
gene:Zm00001d022464	13	11	19	189	93	161	1.88745	1.59871	2.85976	28.6273	14.3091	22.7468	80.0573	10.0873	3.33447	3.52e-17	6.02e-15	up	yes	Zea mays clone 1703923 ultraviolet-B-repressible protein mRNA, complete cds
gene:Zm00001d026603	61	62	62	810	549	539	0.743074	0.756032	0.78296	10.2938	7.08719	6.38931	344.363	10.095	3.33557	8.12e-46	9.05e-43	up	yes	PREDICTED: Zea mays uncharacterized LOC100382191 (LOC100382191), transcript variant X1, mRNA
gene:Zm00001d002550	17	18	23	260	205	129	0.50263	0.532744	0.704973	8.01973	6.42322	3.71152	108.172	10.1097	3.33767	2.61e-20	5.87e-18	up	yes	Zea mays uncharacterized LOC100274460 (LOC100274460), mRNA
gene:Zm00001d005932	8	5	4	90	43	41	0.307678	0.192497	0.159482	3.61107	1.75257	1.53445	31.7508	10.1127	3.3381	1.04e-08	7e-07	up	yes	Zea mays aldose reductase (AR5), mRNA
gene:Zm00001d044546	3	3	1	48	9	16	0.374646	0.375032	0.129463	6.25358	1.19108	1.94439	13.3684	10.3775	3.37539	0.000252684	0.00614641	up	yes	Zea mays clone 396372 common plant regulatory factor 7 mRNA, complete cds
gene:Zm00001d034543	18	21	29	311	202	212	1.60723	1.87703	2.68442	28.9703	19.1142	18.4207	131.054	10.4837	3.39007	8.88e-27	3.66e-24	up	yes	Zea mays full-length cDNA clone ZM_BFb0211E06 mRNA, complete cds
gene:Zm00001d051785	6	21	27	197	189	198	0.378172	1.32496	1.7642	12.9536	12.6241	12.1441	104.847	10.5919	3.40489	1.65e-21	4.18e-19	up	yes	Zea mays PCO149145 mRNA sequence
gene:Zm00001d025964	5	0	5	85	11	10	0.192575	0	0.199639	3.41536	0.448975	0.374795	19.6097	10.6068	3.40692	0.000688412	0.014094	up	yes	Zea mays clone 1670714 mRNA sequence
gene:Zm00001d047775	5	5	4	114	28	6	0.2918	0.2921	0.242003	6.94076	1.7317	0.340745	27.4033	10.659	3.414	9.53e-05	0.00267565	up	yes	PREDICTED: Zea mays dirigent protein 24-like (LOC103639296), mRNA
gene:Zm00001d004203	1	8	1	55	27	26	0.158037	1.26559	0.163834	9.06792	4.5219	3.99848	19.5813	10.7372	3.42455	1.05e-05	0.00037738	up	yes	Zea mays flowering promoting factor-like 1 (LOC100281643), mRNA
gene:Zm00001d035053	4	11	14	136	101	79	0.191851	0.528133	0.69611	6.80503	5.13364	3.68718	57.12	10.7475	3.42593	5.02e-14	6.18e-12	up	yes	PREDICTED: Zea mays MADS-box transcription factor 26-like (LOC103628959), mRNA
gene:Zm00001d008467	5	4	1	56	19	37	0.0810015	0.0648679	0.0167946	0.946452	0.326194	0.583295	20.1725	11.0222	3.46234	2.1e-06	8.99e-05	up	yes	PREDICTED: Zea mays probable L-type lectin-domain containing receptor kinase S.7 (LOC103634757), mRNA
gene:Zm00001d012600	3	0	1	30	7	9	0.0367116	0	0.0126861	0.382992	0.0907777	0.107174	8.37077	11.3943	3.51024	0.00215516	0.0350819	up	yes	Zea mays uncharacterized LOC100216733 (AY110053), mRNA
gene:Zm00001d035663	25	10	25	454	159	73	2.62106	1.0495	2.7172	49.6569	17.6658	7.44771	125.398	11.4082	3.512	4.83e-05	0.00148839	up	yes	PREDICTED: Zea mays uncharacterized LOC103629250 (LOC103629250), ncRNA
gene:Zm00001d033150	16	11	11	179	154	122	0.989827	0.681206	0.705469	11.5526	10.0962	7.34451	81.465	11.7648	3.5564	1.51e-22	4.22e-20	up	yes	Zea mays uncharacterized LOC100275314 (LOC100275314), mRNA
gene:Zm00001d005814	13	13	7	153	130	115	0.347365	0.347723	0.193904	4.26503	3.68117	2.99023	71.1119	11.8466	3.5664	4.11e-21	9.85e-19	up	yes	Zea mays full-length cDNA clone ZM_BFc0059C06 mRNA, complete cds
gene:Zm00001d015420	10	3	18	250	62	60	0.492412	0.147876	0.918854	12.8427	3.23534	2.87503	67.5969	11.9345	3.57707	0.000185821	0.00474983	up	yes	PREDICTED: Zea mays uncharacterized LOC103626680 (LOC103626680), mRNA
gene:Zm00001d034725	4	5	3	62	40	44	0.154951	0.193888	0.120476	2.50561	1.64208	1.65864	26.0879	11.9605	3.58021	1.57e-09	1.2e-07	up	yes	Zea mays uncharacterized LOC100193647 (LOC100193647), mRNA
gene:Zm00001d031203	44	53	39	602	472	598	1.8813	2.26845	1.72869	26.8528	21.3869	24.8812	297.061	12.0318	3.58878	1.47e-63	2.7e-60	up	yes	Zea mays uncharacterized LOC100281378 (pco066796), mRNA
gene:Zm00001d003866	3	2	6	69	34	33	0.120754	0.0805853	0.250367	2.89745	1.4503	1.29258	24.4189	12.2001	3.60882	6.81e-08	3.93e-06	up	yes	Zea mays full-length cDNA clone ZM_BFc0184F17 mRNA, complete cds
gene:Zm00001d012088	15	6	17	319	28	124	2.81971	1.12904	3.31289	62.5591	5.57789	22.6828	84.9745	12.2764	3.61781	0.00032559	0.00756111	up	yes	Zea mays clone 7813 mRNA sequence
gene:Zm00001d039270	1	1	1	19	5	14	0.0448697	0.0449159	0.0465156	0.889393	0.237751	0.611286	6.76641	12.437	3.63656	0.00193038	0.0323049	up	yes	PREDICTED: Zea mays uncharacterized LOC103649535 (LOC103649535), mRNA
gene:Zm00001d034868	73	122	117	1106	1458	1469	0.62177	1.04019	1.03309	9.82764	13.1602	12.1756	711.444	12.6149	3.65706	8.51e-80	2.18e-76	up	yes	Zea mays ATPase (LOC100285563), mRNA
gene:Zm00001d044925	4	2	0	36	21	24	0.506614	0.253567	0	4.75671	2.81861	2.95796	14.3806	13.2681	3.72989	9.19e-06	0.000336008	up	yes	Zea mays full-length cDNA clone ZM_BFb0121D16 mRNA, complete cds
gene:Zm00001d015377	0	3	1	25	12	17	0	0.0672049	0.0231995	0.583661	0.284586	0.370208	9.57577	13.3205	3.73557	0.000241355	0.00593274	up	yes	Zea mays uncharacterized LOC100277891 (LOC100277891), mRNA
gene:Zm00001d025848	2	1	3	28	22	32	0.0603655	0.0302138	0.0938698	0.881666	0.70369	0.93988	14.4297	13.324	3.73595	2.5e-06	0.000104081	up	yes	Zea mays full-length cDNA clone ZM_BFc0019F05 mRNA, complete cds
gene:Zm00001d011154	1	3	6	47	51	38	0.0556328	0.16707	0.346041	2.72782	3.00677	2.05721	24.065	13.3427	3.73798	5.61e-09	3.95e-07	up	yes	Zea mays full-length cDNA clone ZM_BFc0067E20 mRNA, complete cds
gene:Zm00001d032608	6	6	8	118	88	65	0.253507	0.253767	0.350408	5.20125	3.94022	2.67248	48.2118	13.3545	3.73926	9.08e-15	1.25e-12	up	yes	Zea mays full-length cDNA clone ZM_BFb0345J15 mRNA, complete cds
gene:Zm00001d034179	19	5	10	184	143	138	2.87546	0.757479	1.56892	29.0509	22.9345	20.3234	82.3596	13.3979	3.74394	1.2e-20	2.79e-18	up	yes	PREDICTED: Zea mays plastoquinol-plastocyanin reductase (LOC100281020), transcript variant X1, mRNA
gene:Zm00001d026266	1	1	2	21	21	13	0.030649	0.0306805	0.0635465	0.671464	0.682079	0.387724	9.75869	13.5216	3.7572	0.000107766	0.00297736	up	yes	PREDICTED: Zea mays probable nucleoredoxin 3 (LOC103642043), mRNA
gene:Zm00001d018796	3	1	15	102	73	90	0.187761	0.0626513	0.973241	6.65995	4.84179	5.48137	46.7583	13.6255	3.76824	8.27e-11	7.33e-09	up	yes	Zea mays PCO106742 mRNA sequence
gene:Zm00001d024323	6	12	19	146	209	162	0.35956	0.719859	1.18037	9.12767	13.2729	9.44709	90.9582	13.6618	3.77208	4.25e-24	1.33e-21	up	yes	PREDICTED: Zea mays probable WRKY transcription factor 3 (LOC103641154), transcript variant X1, mRNA
gene:Zm00001d011285	1	4	3	62	24	25	0.0673892	0.269834	0.209584	4.35882	1.71396	1.63943	19.8063	13.7712	3.78359	1.01e-06	4.66e-05	up	yes	Zea mays clone 1564941 chlorophyll a-b binding protein 2 mRNA, complete cds
gene:Zm00001d019704	3	1	0	38	9	10	0.270123	0.0901337	0	3.56953	0.858781	0.876201	10.2214	14.1788	3.82567	0.00058388	0.0123741	up	yes	Zea mays PCO143019 mRNA sequence
gene:Zm00001d029892	2	1	0	25	15	4	0.0973195	0.0487098	0	1.2691	0.773501	0.189406	7.87903	14.6129	3.86918	0.00154658	0.0270472	up	yes	PREDICTED: Zea mays metalloendoproteinase 1-like (LOC103637649), mRNA
gene:Zm00001d007267	23	29	55	640	464	535	0.766777	0.967801	1.90086	22.2592	16.393	17.3564	287.577	15.0134	3.90818	1.57e-43	1.61e-40	up	yes	Zea mays full-length cDNA clone ZM_BFc0151C01 mRNA, complete cds
gene:Zm00001d021245	0	3	4	43	32	33	0	0.16847	0.232627	2.51657	1.90241	1.80149	18.9597	15.1601	3.92221	1.44e-07	7.8e-06	up	yes	Zea mays rhodanese-like domain containing protein (LOC100282634), mRNA
gene:Zm00001d036123	54	45	86	1339	767	740	1.74173	1.45294	2.87562	45.0563	26.217	23.2264	502.281	15.1602	3.92222	3.9e-40	3.58e-37	up	yes	Zea mays nodulin-like protein (LOC100272328), mRNA
gene:Zm00001d048998	23	21	26	473	276	348	1.05679	0.965883	1.23845	22.6729	13.439	15.5597	192.569	15.3902	3.94394	9.69e-40	8.56e-37	up	yes	Zea mays chlorophyll a/b-binding apoprotein CP26 precursor (Lhcb5-2), mRNA
gene:Zm00001d000840	3	0	0	28	13	7	0.387285	0	0	3.77098	1.77849	0.879368	8.53636	15.8578	3.98712	0.00109363	0.0205569	up	yes	PREDICTED: Zea mays uncharacterized LOC103646552 (LOC103646552), transcript variant X4, ncRNA
gene:Zm00001d021135	0	5	3	54	37	38	0	0.107388	0.0667276	1.2087	0.841279	0.793388	22.6082	15.8875	3.98982	1.8e-08	1.16e-06	up	yes	Zea mays ZCN24 (ZCN24) gene, complete cds
gene:Zm00001d004894	18	7	20	333	186	210	1.0414	0.405407	1.19956	20.0992	11.404	11.823	128.041	15.9156	3.99237	2.63e-25	1.02e-22	up	yes	Zea mays full-length cDNA clone ZM_BFc0118C13 mRNA, complete cds
gene:Zm00001d003404	10	6	10	132	162	136	0.405867	0.243771	0.420755	5.58913	6.96784	5.37138	74.9215	16.1642	4.01473	1.29e-25	5.08e-23	up	yes	PREDICTED: Zea mays uncharacterized LOC100382921 (LOC100382921), transcript variant X1, mRNA
gene:Zm00001d020589	11	6	29	229	288	270	0.710879	0.388151	1.94288	15.4392	19.724	16.9797	136.611	16.6671	4.05893	2.92e-27	1.29e-24	up	yes	Sorghum bicolor hypothetical protein, mRNA
gene:Zm00001d040264	0	2	0	14	7	13	0	0.0684924	0	0.499667	0.253783	0.432785	5.91084	16.7103	4.06267	0.00267967	0.0414613	up	yes	PREDICTED: Zea mays hypothetical protein (LOC100191717), transcript variant X1, mRNA
gene:Zm00001d030581	2	2	0	39	19	10	0.0620433	0.0621072	0	1.26217	0.624623	0.301876	12.0362	16.9261	4.08118	7.26e-05	0.00211915	up	yes	PREDICTED: Zea mays uncharacterized LOC103639299 (LOC103639299), transcript variant X4, misc_RNA
gene:Zm00001d010998	0	1	1	11	14	10	0	0.0808892	0.0837702	0.927307	1.19887	0.786334	6.0866	17.1644	4.10135	0.00157191	0.0273968	up	yes	PREDICTED: Zea mays putative WUSCHEL-related homeobox 2 (LOC103635953), mRNA
gene:Zm00001d022529	5	8	13	169	166	120	0.165762	0.265493	0.446792	5.84507	5.83208	3.87133	79.3969	17.198	4.10417	9.37e-24	2.86e-21	up	yes	PREDICTED: Zea mays monoacylglycerol lipase abhd6-A (LOC103633579), mRNA
gene:Zm00001d046385	100	69	94	1806	1356	1468	2.82864	1.95377	2.75646	53.2945	40.6478	40.408	806.187	17.2503	4.10855	5.86e-96	1.88e-92	up	yes	PREDICTED: Zea mays hypothetical protein (LOC100276065), transcript variant X5, mRNA
gene:Zm00001d045919	2	0	1	23	12	18	0.0574217	0	0.029764	0.688907	0.365112	0.5029	9.23485	17.2911	4.11196	0.000153277	0.00402635	up	yes	PREDICTED: Zea mays pyrophosphate--fructose 6-phosphate 1-phosphotransferase subunit alpha (LOC101027252), mRNA
gene:Zm00001d005446	16	8	16	263	181	265	1.09896	0.550046	1.13927	18.8454	13.1747	17.7122	122.99	17.306	4.1132	1.34e-33	8.8e-31	up	yes	Zea mays photosystem I reaction center subunit IV A (LOC100283327), mRNA
gene:Zm00001d013443	1	0	2	26	16	11	0.0333381	0	0.0691221	0.904278	0.565276	0.35686	9.31231	17.4317	4.12364	0.000189884	0.00482483	up	yes	Zea mays CCT motif family protein (COL8), mRNA
gene:Zm00001d039687	13	2	11	235	101	126	0.668395	0.102936	0.586311	12.6051	5.50314	6.30411	80.9408	17.4815	4.12776	4.26e-16	6.43e-14	up	yes	Zea mays photosystem I reaction center subunit XI (LOC100281679), mRNA
gene:Zm00001d017939	2	1	3	48	35	24	0.0732892	0.0366823	0.113966	1.83501	1.35918	0.855824	18.7436	17.5779	4.13569	1.47e-07	7.97e-06	up	yes	PREDICTED: Zea mays zinc finger protein CONSTANS-LIKE 16-like (LOC103627680), mRNA
gene:Zm00001d039941	6	3	7	151	71	65	0.64161	0.321135	0.776003	16.8455	8.04595	6.76389	50.3914	17.7296	4.14809	1.31e-13	1.56e-11	up	yes	Zea mays 16.9 kDa class I heat shock protein 2 (LOC100285576), mRNA
gene:Zm00001d049282	5	7	1	98	68	70	0.219928	0.308216	0.0455991	4.497	3.1697	2.9962	41.0887	17.8618	4.1588	5.31e-14	6.51e-12	up	yes	Zea mays full-length cDNA clone ZM_BFc0067J15 mRNA, complete cds
gene:Zm00001d014990	2	0	2	19	31	24	0.0856505	0	0.0887924	0.848869	1.40689	1.00017	12.7896	18.0221	4.17169	7.38e-06	0.000277007	up	yes	PREDICTED: Zea mays WD repeat-containing protein RUP2-like (LOC103626521), mRNA
gene:Zm00001d037468	2	13	6	144	109	138	0.0415789	0.270541	0.129312	3.12315	2.40142	2.79181	67.671	18.2675	4.19121	1.56e-20	3.57e-18	up	yes	PREDICTED: Zea mays phosphate transporter PHO1-3-like (LOC103630022), transcript variant X2, mRNA
gene:Zm00001d032353	29	30	37	797	477	552	0.377193	0.390601	0.498899	10.8146	6.57481	6.98663	317.381	18.7026	4.22517	2.45e-54	3.3e-51	up	yes	PREDICTED: Zea mays phototropin-1 (LOC100281086), transcript variant X1, mRNA
gene:Zm00001d033882	3	1	1	44	31	22	0.264783	0.0883518	0.0914986	4.05143	2.89954	1.88953	16.9194	19.1215	4.25712	5.01e-07	2.45e-05	up	yes	PREDICTED: Zea mays lecithin-cholesterol acyltransferase-like 1 (LOC103643956), mRNA
gene:Zm00001d022320	0	2	1	29	15	15	0	0.100149	0.0518577	1.5134	0.795167	0.730168	10.2772	19.4503	4.28172	7.45e-05	0.00216721	up	yes	PREDICTED: Zea mays probable carboxylesterase 18 (LOC103633498), mRNA
gene:Zm00001d026560	7	5	6	146	116	95	0.389026	0.278161	0.345682	8.46487	6.83184	5.13768	61.9749	19.502	4.28555	1.29e-20	2.98e-18	up	yes	Zea mays clone 461667 mRNA sequence
gene:Zm00001d043298	1	1	0	19	9	13	0.0294203	0.0294506	0	0.583161	0.280601	0.372181	7.10076	20.1633	4.33366	0.000738139	0.0149364	up	yes	PREDICTED: Zea mays uncharacterized LOC103651151 (LOC103651151), mRNA
gene:Zm00001d047418	12	8	12	285	198	184	0.356964	0.238221	0.370059	8.84455	6.24178	5.32629	115.54	20.4973	4.35736	9.11e-32	4.97e-29	up	yes	Zea mays full-length cDNA clone ZM_BFb0221G24 mRNA, complete cds
gene:Zm00001d003712	7	3	1	184	30	22	0.288034	0.12357	0.0426572	7.89862	1.30818	0.880912	41.7127	21.5465	4.42938	0.000278627	0.00670117	up	yes	Zea mays clone 247066 mRNA sequence
gene:Zm00001d025613	0	0	2	33	8	2	0	0	0.101442	1.6844	0.414794	0.0952218	7.61437	21.5949	4.43262	0.00320773	0.0473128	up	yes	PREDICTED: Zea mays casparian strip membrane protein 2 (LOC103641734), mRNA
gene:Zm00001d011789	10	2	13	233	149	174	0.661412	0.132419	0.891377	16.0774	10.4438	11.1991	95.844	21.792	4.44573	5.37e-25	2e-22	up	yes	Zea mays clone 209607 hypothetical protein mRNA, complete cds
gene:Zm00001d052595	12	4	17	383	153	200	0.662094	0.220925	0.972373	22.0457	8.946	10.7382	127.573	21.973	4.45766	7.59e-22	1.95e-19	up	yes	Zea mays clone 15362 mRNA sequence
gene:Zm00001d045742	2	2	3	64	43	52	0.181301	0.181487	0.281927	6.05253	4.13083	4.58708	27.3416	22.2707	4.47707	5.27e-11	4.77e-09	up	yes	Zea mays uncharacterized LOC100277918 (LOC100277918), mRNA
gene:Zm00001d018797	8	18	7	321	201	254	0.661412	1.48971	0.599965	27.6869	17.6108	20.4352	133.262	23.1229	4.53125	6.5e-34	4.38e-31	up	yes	Zea mays clone 302875 photosystem I reaction center subunit psaK mRNA, complete cds
gene:Zm00001d020877	2	0	3	60	26	32	0.115837	0	0.180129	3.62538	1.59584	1.80355	20.3986	23.2393	4.53849	1e-07	5.6e-06	up	yes	Zea mays clone 22121 mRNA sequence
gene:Zm00001d030127	1	2	1	35	29	31	0.0270168	0.0540893	0.0280079	0.986484	0.830294	0.815004	16.2825	23.2829	4.5412	2.27e-07	1.18e-05	up	yes	Zea mays clone 1571719 mRNA sequence
gene:Zm00001d049883	5	0	0	59	29	31	0.370501	0	0	4.56098	2.27728	2.23534	20.5684	23.412	4.54918	3.39e-07	1.72e-05	up	yes	PREDICTED: Zea mays protein PROTON GRADIENT REGULATION 5, chloroplastic-like (LOC103653244), misc_RNA
gene:Zm00001d014704	2	0	0	7	24	18	0.111381	0	0	0.406694	1.41642	0.97548	8.30724	23.7151	4.56773	0.000467464	0.0103229	up	yes	Zea mays uncharacterized LOC100275809 (cl3313_1), mRNA
gene:Zm00001d051472	0	0	1	13	8	5	0	0	0.082281	1.07643	0.672888	0.386178	4.49317	23.9376	4.58121	0.00305924	0.045574	up	yes	PREDICTED: Zea mays heavy metal-associated isoprenylated plant protein 26-like (LOC103653918), mRNA
gene:Zm00001d043299	19	5	16	387	180	451	1.51701	0.399624	1.32434	32.2354	15.2302	35.0409	173.13	24.7266	4.62799	2.71e-28	1.26e-25	up	yes	Zea mays PCO070877 mRNA sequence
gene:Zm00001d017782	0	4	5	91	75	64	0	0.737176	0.954289	17.4781	14.6327	11.4659	39.4396	25.1402	4.65192	4.07e-14	5.11e-12	up	yes	Zea mays clone pUT6621 MYB-related transcription factor (MYBR78) mRNA, partial cds
gene:Zm00001d017077	85	48	60	1282	1766	1956	2.51454	1.42143	1.84008	39.5653	55.3642	56.3081	848.682	25.1779	4.65409	3.89e-103	2e-99	up	yes	Zea mays clone 299101 mRNA sequence
gene:Zm00001d027488	26	13	17	666	336	457	0.731968	0.36636	0.49615	19.5605	10.0244	12.5198	250.189	25.588	4.6774	3.15e-43	3.11e-40	up	yes	Zea mays glyceraldehyde phosphate dehydrogenase B1 (gpb1), mRNA
gene:Zm00001d023781	1	0	0	18	4	6	0.0288967	0	0	0.542634	0.122492	0.168718	4.84632	25.8822	4.69389	0.00300991	0.0450223	up	yes	Zea mays clone 285472 maternal protein pumilio mRNA, complete cds
gene:Zm00001d008706	2	4	7	164	75	104	0.101467	0.203142	0.368161	8.6801	4.03231	5.13441	58.8577	25.9815	4.69941	3.17e-17	5.52e-15	up	yes	PREDICTED: Zea mays LOC100383080 (umc1974), transcript variant X1, mRNA
gene:Zm00001d044975	17	9	1	287	250	182	0.874894	0.463656	0.0533522	15.409	13.6347	9.11468	123.299	26.1905	4.71097	1.2e-08	7.98e-07	up	yes	PREDICTED: Zea mays anthocyanin regulatory C1 protein-like (LOC541757), mRNA
gene:Zm00001d031850	4	6	2	133	83	104	0.314681	0.472507	0.163112	10.9156	6.91971	7.96172	54.6985	26.1926	4.71109	1.12e-18	2.12e-16	up	yes	Zea mays pgr5 protein (PGR5), mRNA
gene:Zm00001d007857	4	7	7	192	124	173	0.196784	0.344726	0.357004	9.85412	6.46473	8.28207	83.346	26.6159	4.73421	6.55e-27	2.8e-24	up	yes	Zea mays uncharacterized LOC100502276 (LOC100502276), mRNA
gene:Zm00001d038984	16	1	19	403	258	323	1.05565	0.0660462	1.29957	27.7392	18.0393	20.738	168.054	26.6436	4.73572	9.64e-08	5.41e-06	up	yes	Zea mays clone 2979 mRNA sequence
gene:Zm00001d013191	2	0	3	46	46	45	0.30268	0	0.470675	7.26272	7.37754	6.6272	23.333	26.772	4.74265	1.07e-09	8.38e-08	up	yes	Zea mays full-length cDNA clone ZM_BFc0130N20 mRNA, complete cds
gene:Zm00001d036535	23	15	34	827	494	664	1.02599	0.669811	1.57231	38.4864	23.3529	28.8234	338.828	27.0122	4.75554	1.53e-57	2.31e-54	up	yes	PREDICTED: Zea mays hypothetical protein (LOC100272890), transcript variant X1, mRNA
gene:Zm00001d031349	5	0	2	127	35	33	0.148983	0	0.0617794	3.94783	1.10519	0.956852	33.8406	27.6751	4.79051	9.79e-09	6.62e-07	up	yes	Zea mays uncharacterized LOC100281949 (pco084394), mRNA
gene:Zm00001d032148	9	1	6	149	154	165	0.290814	0.0323459	0.200988	5.02281	5.27343	5.18824	79.3757	28.5292	4.83437	4.05e-27	1.76e-24	up	yes	Zea mays anthranilate N-benzoyltransferase protein 1 (LOC100281073), mRNA
gene:Zm00001d021435	97	89	217	4864	2892	4258	6.1282	5.62857	14.2124	320.584	193.624	261.776	2042.24	29.1504	4.86544	7.57e-25	2.77e-22	up	yes	Maize cab-1 gene for chlorophyll a/b-binding protein
gene:Zm00001d018940	27	18	18	750	578	549	1.56549	1.04473	1.08194	45.3664	35.5151	30.9757	319.999	29.2568	4.8707	1.34e-71	2.87e-68	up	yes	Zea mays early light-inducible protein ELIP (LOC541918), mRNA
gene:Zm00001d041804	4	2	2	109	51	86	0.260386	0.130327	0.134969	7.40238	3.51825	5.44778	41.8443	30.1507	4.91412	4.02e-14	5.07e-12	up	yes	Zea mays clone 314001 thioredoxin M-type mRNA, complete cds
gene:Zm00001d028670	0	3	5	117	74	68	0	0.154256	0.266249	6.26969	4.02814	3.39895	44.1832	31.9255	4.99664	1.57e-14	2.1e-12	up	yes	PREDICTED: Zea mays psbP-like protein 2, chloroplastic (LOC103634474), mRNA
gene:Zm00001d018030	8	4	2	206	144	112	0.375631	0.188009	0.0973526	10.0908	7.16529	5.11744	78.8426	32.5307	5.02373	1.55e-22	4.27e-20	up	yes	Zea mays BAC clone CH201-151G9 from chromosome 5, complete sequence
gene:Zm00001d016991	2	6	3	178	82	108	0.340155	1.02151	0.528949	31.583	14.7795	17.8745	62.6866	33.0143	5.04502	2.56e-18	4.73e-16	up	yes	Zea mays uncharacterized LOC100276652 (LOC100276652), mRNA
gene:Zm00001d035001	13	8	18	549	347	418	1.53746	0.9471	2.20687	67.7359	43.4899	48.106	223.03	33.0506	5.0466	1.11e-51	1.42e-48	up	yes	Zea mays clone 301323 ferredoxin-1 mRNA, complete cds
gene:Zm00001d020957	0	0	4	78	24	33	0	0	0.145678	2.8587	0.893507	1.12814	23.1339	33.385	5.06113	1.62e-07	8.75e-06	up	yes	PREDICTED: Zea mays LOC100193770 (gpm248), transcript variant X1, mRNA
gene:Zm00001d013536	1	0	0	13	10	14	0.0395675	0	0	0.536623	0.419313	0.539051	6.23072	33.6244	5.07144	0.000396082	0.00894455	up	yes	Zea mays HPP (LOC100283888), mRNA
gene:Zm00001d025747	1	1	0	36	15	18	0.0293558	0.029386	0	1.10251	0.466643	0.514198	11.7798	34.0872	5.09116	2.97e-05	0.00096124	up	yes	Zea mays uncharacterized LOC100193796 (LOC100193796), mRNA
gene:Zm00001d033136	0	2	2	54	31	55	0	0.0903615	0.0935799	2.54266	1.48275	2.41564	23.6135	34.2362	5.09745	3.3e-09	2.43e-07	up	yes	PREDICTED: Zea mays chlorophyll a-b binding protein, chloroplastic (LOC103643653), mRNA
gene:Zm00001d044310	2	1	0	45	28	32	0.118005	0.0590634	0	2.76995	1.75077	1.83732	17.8208	34.3784	5.10343	1.99e-07	1.05e-05	up	yes	Zea mays uncharacterized LOC100276623 (LOC100276623), mRNA
gene:Zm00001d002365	0	1	0	21	11	8	0	0.042462	0	0.92931	0.494477	0.330223	6.82134	36.8513	5.20364	0.000341054	0.00787033	up	yes	PREDICTED: Zea mays UDP-glycosyltransferase 90A2-like (LOC103648401), mRNA
gene:Zm00001d028258	1	0	0	18	18	5	0.0343426	0	0	0.6449	0.655096	0.167096	6.99799	37.8074	5.2406	0.000374755	0.00852525	up	yes	Zea mays uncharacterized LOC100279836 (LOC100279836), mRNA
gene:Zm00001d043786	0	0	1	12	13	17	0	0	0.0229124	0.27669	0.304486	0.365626	7.02231	38.0441	5.2496	0.0001878	0.0047861	up	yes	Zea mays putative domain of unknown function (DUF827) family (LOC100382233), mRNA
gene:Zm00001d049561	1	0	0	24	15	3	0.170077	0	0	4.25839	2.70357	0.496514	7.21719	39.0058	5.28562	0.000526315	0.0113679	up	yes	Zea mays uncharacterized LOC100277984 (LOC100277984), mRNA
gene:Zm00001d038299	91	86	115	3520	4427	3779	2.00216	1.8941	2.62302	80.7957	103.221	80.9093	1971.77	39.2421	5.29433	2.51e-232	3.21e-228	up	yes	Zea mays full-length cDNA clone ZM_BFb0162C19 mRNA, complete cds
gene:Zm00001d003799	2	0	1	53	31	39	0.200653	0	0.104007	5.54727	3.29592	3.80754	20.7821	40.2104	5.3295	3.56e-08	2.18e-06	up	yes	PREDICTED: Zea mays uncharacterized LOC103648675 (LOC103648675), mRNA
gene:Zm00001d039667	1	0	1	29	26	33	0.0799618	0	0.082895	2.41918	2.20321	2.56779	14.7445	42.9145	5.42339	2.35e-06	9.88e-05	up	yes	PREDICTED: Zea mays DCC family protein At1g52590, chloroplastic-like (LOC103649691), mRNA
gene:Zm00001d010715	5	0	6	214	120	153	0.391626	0	0.48719	17.4865	9.96052	11.6615	82.1709	43.4293	5.4406	4.06e-23	1.18e-20	up	yes	Zea mays uncharacterized LOC100283835 (cl5838_2), mRNA
gene:Zm00001d030972	2	8	0	213	153	76	0.127104	0.50894	0	14.122	10.3044	4.7001	75.1998	44.2019	5.46604	4.39e-07	2.18e-05	up	yes	PREDICTED: Zea mays putative transcription factor bHLH056 (LOC103640550), mRNA
gene:Zm00001d016841	39	20	29	1652	1063	1329	1.42524	0.731644	1.09867	62.9826	41.1677	47.262	680.417	45.0271	5.49272	1.63e-99	5.97e-96	up	yes	PREDICTED: Zea mays hypothetical protein (LOC100217292), transcript variant X2, mRNA
gene:Zm00001d039786	6	0	4	199	112	153	0.384046	0	0.265422	13.2884	7.59713	9.52986	78.1181	45.4642	5.50666	2.07e-22	5.58e-20	up	yes	Zea mays full-length cDNA clone ZM_BFc0153B13 mRNA, complete cds
gene:Zm00001d032926	9	0	6	306	184	246	0.361718	0	0.249991	12.8303	7.8369	9.62112	123.677	47.8469	5.58035	4.55e-11	4.18e-09	up	yes	Zea mays chlorophyllase-2 (LOC100191887), mRNA
gene:Zm00001d019454	1	0	1	37	33	28	0.038822	0	0.0402461	1.49854	1.35766	1.05779	16.4855	48.0572	5.58668	9.87e-07	4.57e-05	up	yes	PREDICTED: Zea mays PGR5-like protein 1B, chloroplastic (LOC103632242), mRNA
gene:Zm00001d027601	3	2	0	142	58	44	0.0999523	0.0667034	0	4.93568	2.04785	1.42655	41.5707	48.5229	5.60059	1.53e-11	1.49e-09	up	yes	Zea mays uncharacterized LOC100273577 (TIDP3460), mRNA
gene:Zm00001d030762	1	0	0	23	15	16	0.0615798	0	0	1.47759	0.978879	0.958786	9.07837	49.3711	5.62559	3.95e-05	0.00124151	up	yes	Zea mays uncharacterized LOC100273400 (si603029f11(46)), mRNA
gene:Zm00001d024486	1	3	0	74	51	81	0.0340155	0.102151	0	2.62601	1.83843	2.68118	34.3935	50.3476	5.65385	6.1e-12	6.18e-10	up	yes	Zea mays terpene synthase10 (tps10), mRNA
gene:Zm00001d024258	1	0	0	16	17	23	0.05546	0	0	0.925737	0.999145	1.24128	9.30488	50.7112	5.66423	2.97e-05	0.000962402	up	yes	PREDICTED: Zea mays DIBOA-glucoside dioxygenase BX6-like (LOC103642471), mRNA
gene:Zm00001d042697	2	2	15	516	215	258	0.087755	0.0878453	0.682305	23.6199	9.99723	11.016	167.25	51.3058	5.68105	3.28e-09	2.42e-07	up	yes	Zea mays PCO078649 mRNA sequence
gene:Zm00001d048688	2	3	1	149	93	78	0.0727419	0.109225	0.0377051	5.65364	3.58457	2.76066	54.0173	52.6688	5.71888	2.67e-16	4.17e-14	up	yes	Zea mays hypothetical protein (LOC100273555), mRNA
gene:Zm00001d011799	21	14	30	1384	1098	1078	1.40282	0.936176	2.07754	96.4509	77.7293	70.0753	597.229	53.7214	5.74742	2.17e-109	1.39e-105	up	yes	PREDICTED: Zea mays hypothetical protein (LOC100275228), transcript variant X1, mRNA
gene:Zm00001d035916	0	2	3	83	83	110	0	0.0956816	0.148634	4.13825	4.20368	5.11573	45.9139	53.7999	5.74953	1.89e-15	2.72e-13	up	yes	Zea mays UMP/CMP kinase 1 (uck1), mRNA
gene:Zm00001d020018	1	1	2	80	74	68	0.026814	0.0268416	0.0555952	2.23789	2.10278	1.77433	37.1873	54.3958	5.76542	6.37e-13	7.1e-11	up	yes	PREDICTED: Zea mays DNA-binding protein SMUBP-2 (LOC103632538), mRNA
gene:Zm00001d035907	1	0	1	53	38	22	0.0314588	0	0.0326128	1.73943	1.26685	0.673486	19.1089	55.8174	5.80264	5.74e-07	2.79e-05	up	yes	Zea mays putative POX domain/homeobox DNA-binding domain family protein (LOC100272976), mRNA
gene:Zm00001d015385	10	4	20	764	532	663	0.498831	0.199738	1.03426	39.7588	28.1232	32.1833	327.778	56.3868	5.81729	4.49e-66	8.86e-63	up	yes	Zea mays PCO102434 mRNA sequence
gene:Zm00001d019518	1	4	2	143	89	173	0.0688617	0.27573	0.142775	10.2731	6.49482	11.5928	67.3464	56.443	5.81872	8.69e-20	1.83e-17	up	yes	Zea mays uncharacterized LOC100283085 (gpm930), mRNA
gene:Zm00001d002350	0	0	3	68	52	58	0	0	0.0892442	2.03568	1.58131	1.61959	29.7786	58.1173	5.8609	2.81e-10	2.39e-08	up	yes	Zea mays ent-kaurene synthase B (LOC100274033), mRNA
gene:Zm00001d024148	2	0	0	64	29	25	0.0620793	0	0	2.07245	0.953925	0.755127	19.9769	58.3688	5.86712	6.58e-07	3.18e-05	up	yes	Zea mays full-length cDNA clone ZM_BFc0048E20 mRNA, complete cds
gene:Zm00001d035081	0	1	0	27	9	29	0	0.045955	0	1.29312	0.437853	1.29553	10.8009	59.0102	5.88289	2.14e-05	0.000718116	up	yes	Zea mays uncharacterized LOC100275523 (LOC100275523), mRNA
gene:Zm00001d004346	0	0	2	53	33	35	0	0	0.0896524	2.39083	1.51217	1.47271	20.316	59.4685	5.89405	2.26e-07	1.18e-05	up	yes	PREDICTED: Zea mays natterin-1-like (LOC103646782), mRNA
gene:Zm00001d042683	0	0	0	24	6	3	0	0	0	0.650845	0.165284	0.0758864	5.56383	59.964	5.90602	0.000323416	0.00752748	up	yes	Zea mays POT family protein (LOC100281208), mRNA
gene:Zm00001d033132	1	1	4	140	115	133	0.0451343	0.0451807	0.18716	6.59207	5.50052	5.84146	64.7095	63.2702	5.98345	5.36e-20	1.17e-17	up	yes	PREDICTED: Zea mays chlorophyll a-b binding protein, chloroplastic (LOC103643653), mRNA
gene:Zm00001d021763	16	4	20	1060	767	910	0.719723	0.180116	0.932656	49.7438	36.5629	39.8337	456.787	66.9583	6.06519	4.26e-84	1.21e-80	up	yes	Zea mays clone 299035 hypothetical protein mRNA, complete cds
gene:Zm00001d023516	3	1	4	358	104	95	0.328677	0.109672	0.454312	40.9184	12.0748	10.1283	94.5885	69.3361	6.11554	7.81e-18	1.4e-15	up	yes	Zea mays clone 1691964 hypothetical protein mRNA, complete cds
gene:Zm00001d021315	0	0	1	66	5	3	0	0	0.0413241	2.74466	0.211216	0.11637	12.7527	69.6939	6.12296	0.000137243	0.00366908	up	yes	Zea mays full-length cDNA clone ZM_BFc0190P19 mRNA, complete cds
gene:Zm00001d004342	0	0	0	21	15	4	0	0	0	0.833607	0.604847	0.148108	6.69066	72.1425	6.17278	5.4e-05	0.00163785	up	yes	Zea mays uncharacterized LOC100275466 (LOC100275466), mRNA
gene:Zm00001d017711	0	0	0	21	8	12	0	0	0	0.713941	0.276277	0.38054	6.78728	73.242	6.1946	2.44e-05	0.000809179	up	yes	Zea mays uncharacterized LOC100282845 (pco092382), mRNA
gene:Zm00001d045661	0	0	0	20	10	11	0	0	0	0.707038	0.359108	0.362728	6.78959	73.2599	6.19495	2.04e-05	0.000688699	up	yes	Zea mays zinc finger protein CONSTANS-LIKE 16 (LOC100283083), mRNA
gene:Zm00001d009929	1	0	0	28	20	34	0.0496519	0	0	1.45038	1.05236	1.64278	13.5719	74.3733	6.21671	2.16e-06	9.23e-05	up	yes	Zea mays uncharacterized LOC100285398 (pco076489), mRNA
gene:Zm00001d050022	0	0	0	14	16	12	0	0	0	0.455724	0.529062	0.364361	6.90864	74.6072	6.22124	1.27e-05	0.000452214	up	yes	PREDICTED: Zea mays uncharacterized LOC103653300 (LOC103653300), mRNA
gene:Zm00001d003418	0	0	0	33	6	2	0	0	0	1.71096	0.316002	0.0967235	6.94715	74.8925	6.22675	0.000186356	0.00475876	up	yes	PREDICTED: Zea mays casparian strip membrane protein Sb06g018970-like (LOC103646362), mRNA
gene:Zm00001d028776	1	0	1	68	41	48	0.112788	0	0.116926	8.00129	4.90058	5.26827	26.2341	77.0855	6.26839	1.78e-08	1.15e-06	up	yes	PREDICTED: Zea mays LOC100284511 (IDP643), transcript variant X1, mRNA
gene:Zm00001d042840	0	1	0	50	16	21	0	0.0392029	0	2.04281	0.664035	0.800302	14.6389	80.1734	6.32505	3.19e-06	0.000129345	up	yes	Zea mays sedoheptulose bisphosphatase 1 (shbp1), mRNA
gene:Zm00001d021525	0	0	2	63	47	54	0	0	0.0628632	1.99273	1.51014	1.59323	27.3049	80.3258	6.32779	9.59e-09	6.52e-07	up	yes	PREDICTED: Zea mays uncharacterized LOC100272785 (LOC100272785), transcript variant X2, mRNA
gene:Zm00001d049387	5	1	5	363	231	312	0.397436	0.079569	0.412015	30.1017	19.4585	24.1332	150.812	80.6525	6.33365	1.76e-36	1.41e-33	up	yes	Zea mays clone 237404 photosystem II 10 kDa polypeptide mRNA, complete cds
gene:Zm00001d018738	0	1	0	70	10	8	0	0.109003	0	7.95202	1.15396	0.847707	15.039	82.3736	6.36411	1.8e-05	0.000620787	up	yes	Zea mays full-length cDNA clone ZM_BFc0028K12 mRNA, complete cds
gene:Zm00001d047907	0	0	0	21	16	10	0	0	0	1.55049	1.2	0.688692	7.79348	84.0801	6.39369	7e-06	0.000264511	up	yes	PREDICTED: Zea mays protein RADIALIS-like 3 (LOC103639349), mRNA
gene:Zm00001d017364	0	0	0	18	10	23	0	0	0	2.12246	1.19778	2.52971	8.32338	89.9769	6.49148	4.02e-06	0.000159196	up	yes	PREDICTED: Zea mays ferredoxin-thioredoxin reductase, variable chain, chloroplastic (LOC100191544), mRNA
gene:Zm00001d039040	21	17	49	3581	2010	2432	0.9132	0.740018	2.20896	162.457	92.628	102.914	1338.79	90.5313	6.50035	1.04e-34	7.82e-32	up	yes	Z.mays cab-m7 gene for light harvesting chlorophyll a/b binding protein
gene:Zm00001d021906	1	1	1	132	66	79	0.0441305	0.0441759	0.0457493	6.07715	3.08661	3.39257	46.315	90.9783	6.50745	1.78e-12	1.91e-10	up	yes	Zea mays chlorophyll a-b binding protein (LOC100282512), mRNA
gene:Zm00001d045055	7	7	13	617	846	1191	0.246562	0.246816	0.474698	22.6726	31.579	40.8228	435.74	95.2202	6.5732	9.01e-76	2.1e-72	up	yes	Zea mays UDP-glucose flavonoid-3-O-glucosyltransferase (bronze) gene, bronze-bz-Highknob allele, complete cds
gene:Zm00001d010871	0	2	0	76	52	73	0	0.110462	0	4.37461	3.04047	3.91944	33.3155	98.4357	6.62111	1.41e-09	1.09e-07	up	yes	Zea mays full-length cDNA clone ZM_BFc0165F21 mRNA, complete cds
gene:Zm00001d023559	2	6	12	1018	442	595	0.0630287	0.189281	0.392045	33.4691	14.7615	18.2469	343.385	101.392	6.66381	6.83e-21	1.62e-18	up	yes	Zea mays uncharacterized LOC100273196 (IDP1438), mRNA
gene:Zm00001d039788	0	0	1	107	13	2	0	0	0.0510006	5.49162	0.677754	0.0957465	20.9292	115.122	6.84702	0.0015303	0.0268541	up	yes	Zea mays full-length cDNA clone ZM_BFb0194D06 mRNA, complete cds
gene:Zm00001d050403	1	1	3	243	138	228	0.0435919	0.0436367	0.135573	11.0509	6.37506	9.67172	100.804	119.168	6.89685	2.54e-22	6.79e-20	up	yes	Zea mays chlorophyll a-b binding protein 4 (LOC100280410), mRNA
gene:Zm00001d046402	0	0	0	32	18	17	0	0	0	1.99612	1.14057	0.989149	11.0993	119.764	6.90405	3.94e-07	1.97e-05	up	yes	PREDICTED: Zea mays transcription factor HY5 (LOC103638645), transcript variant X1, mRNA
gene:Zm00001d048593	0	0	0	40	9	19	0	0	0	1.2717	0.290657	0.56345	11.2968	121.903	6.92959	1.04e-06	4.78e-05	up	yes	PREDICTED: Zea mays RUBISCO activase1 (rca1), transcript variant X1, misc_RNA
gene:Zm00001d052746	0	0	1	39	41	58	0	0	0.0797983	3.13184	3.3445	4.3445	22.6666	124.893	6.96454	3.35e-08	2.07e-06	up	yes	PREDICTED: Zea mays probable ascorbate-specific transmembrane electron transporter 1 (LOC103654438), mRNA
gene:Zm00001d022630	1	0	1	138	69	59	0.0555751	0	0.0576137	8.00104	4.06377	3.19077	44.5447	131.559	7.03957	2.51e-10	2.14e-08	up	yes	Zea mays knotted1 induced 1 (kin1), mRNA
gene:Zm00001d047932	0	0	0	66	7	3	0	0	0	3.77181	0.406365	0.15992	12.9137	139.463	7.12374	0.00229899	0.0369307	up	yes	PREDICTED: Zea mays uncharacterized LOC103639369 (LOC103639369), mRNA
gene:Zm00001d034283	0	0	1	59	43	53	0	0	0.0819169	4.8637	3.60077	4.07537	25.6361	141.224	7.14185	1.2e-08	7.98e-07	up	yes	Zea mays photosystem I reaction center subunit III (LOC100282027), mRNA
gene:Zm00001d040450	0	0	0	33	31	21	0	0	0	2.07471	1.97978	1.23151	14.0388	151.532	7.24348	3.75e-08	2.28e-06	up	yes	Zea mays uncharacterized LOC100275640 (LOC100275640), mRNA
gene:Zm00001d029898	0	0	2	103	123	83	0	0	0.0425103	2.20314	2.67253	1.656	51.2104	151.549	7.24364	1.54e-11	1.49e-09	up	yes	PREDICTED: Zea mays transcription factor UNE10 (LOC103637653), transcript variant X2, mRNA
gene:Zm00001d004344	0	0	0	54	15	17	0	0	0	2.43594	0.687348	0.715317	14.3683	154.997	7.27609	1.71e-07	9.15e-06	up	yes	PREDICTED: Zea mays natterin-1-like (LOC103646782), mRNA
gene:Zm00001d027456	1	0	0	81	57	83	0.0637032	0	0	5.38311	3.84801	5.14521	36.3984	200.962	7.65078	6.01e-10	4.83e-08	up	yes	Zea mays Threonine endopeptidase (LOC100273445), mRNA
gene:Zm00001d041819	0	0	0	39	31	47	0	0	0	2.70442	2.18365	3.04007	19.1297	206.753	7.69176	1.73e-09	1.31e-07	up	yes	Zea mays full-length cDNA clone ZM_BFc0173L22 mRNA, complete cds
gene:Zm00001d034925	30	5	3	2315	2906	4324	1.10691	0.184675	0.114751	89.1105	113.628	155.253	1557.48	241.822	7.9178	2.47e-17	4.33e-15	up	yes	Zea mays full-length cDNA clone ZM_BFc0014M10 mRNA, complete cds
gene:Zm00001d014914	69	28	5	7236	8965	10699	3.11164	1.264	0.233753	340.429	428.441	469.513	4405.52	255.722	7.99843	4.53e-19	9.01e-17	up	yes	Zea mays anthocyaninless 2 (a2), mRNA
gene:Zm00001d003767	0	0	0	72	26	54	0	0	0	4.75671	1.74486	3.3277	25.0451	270.467	8.07931	4.25e-10	3.48e-08	up	yes	Zea mays PCO139896 mRNA sequence
gene:Zm00001d019170	0	3	0	155	384	324	0	0.0782532	0	4.2136	10.6039	8.21566	140.966	279.636	8.12741	1.28e-19	2.64e-17	up	yes	PREDICTED: Zea mays basic helix-loop-helix protein A (LOC103632119), mRNA
gene:Zm00001d003429	1	2	2	679	361	423	0.0379154	0.0759087	0.0786124	26.8579	14.5051	15.607	242.634	288.319	8.17152	2.16e-31	1.15e-28	up	yes	Zea mays PCO093211 mRNA sequence
gene:Zm00001d052673	36	35	45	9269	11683	14194	1.05913	1.03077	1.37248	284.49	364.251	406.364	5750.06	294.496	8.2021	0	0	up	yes	Zea mays chalcone synthase (c2), mRNA
gene:Zm00001d026599	1	0	0	131	88	117	0.048396	0	0	6.61406	4.51328	5.51009	55.3777	306.164	8.25816	1.37e-11	1.33e-09	up	yes	Zea mays light harvesting chlorophyll a/b binding protein 6 (lhcb6), mRNA
gene:Zm00001d018779	0	1	0	165	100	132	0	0.039814	0	6.84638	4.21492	5.1089	65.5124	362.349	8.50124	3.36e-12	3.52e-10	up	yes	PREDICTED: Zea mays oxygen-evolving enhancer protein 2, chloroplastic (LOC100273117), mRNA
gene:Zm00001d044122	123	32	16	17000	24519	24207	4.56663	1.18929	0.615824	658.457	964.702	874.572	10763.4	372.28	8.54025	2.87e-23	8.45e-21	up	yes	Zea mays uncharacterized LOC100286107 (pco110172(456)), mRNA
gene:Zm00001d001960	21	15	7	4789	6959	7351	0.711165	0.508497	0.245751	169.193	249.745	242.248	3122.88	432.007	8.75491	2.17e-215	1.85e-211	up	yes	Zea mays flavanone 3-hydroxylase 1 (fht1), mRNA
gene:Zm00001d037323	0	0	0	129	72	111	0	0	0	7.91436	4.48715	6.35222	51.2902	554.003	9.11375	1.41e-13	1.68e-11	up	yes	Zea mays uncharacterized LOC100282910 (pco136292), mRNA
gene:Zm00001d043505	1	0	0	444	117	109	0.0642379	0	0	29.7551	7.96483	6.81367	112.453	622.788	9.2826	1.01e-09	7.92e-08	up	yes	Zea mays histidine-containing phosphotransfer protein 4 (LOC100281022), mRNA
gene:Zm00001d009589	0	0	0	218	175	245	0	0	0	15.2686	12.4506	16.006	104.444	1128.6	10.1403	3.52e-17	6.02e-15	up	yes	Zea mays clone 235526 chlorophyll a-b binding protein 1 mRNA, complete cds
gene:Zm00001d025347	0	0	0	270	230	198	0	0	0	28.9093	25.0158	19.775	115.059	1242.54	10.2791	1.42e-17	2.52e-15	up	yes	Zea mays clone 1676517 hypothetical protein mRNA, complete cds
gene:Zm00001d046786	0	0	0	415	269	312	0	0	0	19.8078	13.0422	13.8905	164.115	1772.59	10.7916	3.16e-19	6.37e-17	up	yes	PREDICTED: Zea mays chlorophyll a-b binding protein 8 (LOC100282214), transcript variant X1, mRNA
