# Supplementary material for: Influential factors and transcriptome analyses of immature diploid embryo anthocyanin accumulation in maize
Source: BMC Plant Biol. 2022 Dec 24;22:609. doi: 10.1186/s12870-022-03971-5 (PMC9789580; doi:10.1186/s12870-022-03971-5)
Supplement: Supplementary file 2 — Additional file 2: Supplementary Table S2. GO pathway analysis of DEGs under light. [file 12870_2022_3971_MOESM2_ESM.xlsx]

## Sheet: Sheet1
Supplementary Table S2. GO pathway analysis of DEGs under light.
Ontology	Term_name	Up_Count	Down_Count	Up_Percent	Down_Percent
cellular_component	extracellular region	37	12	5.38	7.32
cellular_component	cell	1	0	0.15	0
cellular_component	nucleoid	2	0	0.29	0
cellular_component	membrane	214	18	31.1	10.98
cellular_component	cell junction	7	4	1.02	2.44
cellular_component	macromolecular complex	91	5	13.23	3.05
cellular_component	organelle	243	40	35.32	24.39
cellular_component	extracellular region part	6	0	0.87	0
cellular_component	organelle part	201	14	29.22	8.54
cellular_component	membrane part	193	20	28.05	12.2
cellular_component	cell part	432	80	62.79	48.78
biological_process	reproduction	3	0	0.44	0
biological_process	cell killing	1	0	0.15	0
biological_process	immune system process	4	3	0.58	1.83
biological_process	metabolic process	324	70	47.09	42.68
biological_process	cell proliferation	1	1	0.15	0.61
biological_process	cellular process	341	69	49.56	42.07
biological_process	carbon utilization	1	0	0.15	0
biological_process	reproductive process	21	6	3.05	3.66
biological_process	signaling	0	1	0	0.61
biological_process	multicellular organismal process	20	16	2.91	9.76
biological_process	developmental process	38	16	5.52	9.76
biological_process	growth	6	3	0.87	1.83
biological_process	rhythmic process	5	5	0.73	3.05
biological_process	response to stimulus	130	37	18.9	22.56
biological_process	localization	71	8	10.32	4.88
biological_process	multi-organism process	20	7	2.91	4.27
biological_process	biological regulation	109	47	15.84	28.66
biological_process	cellular component organization or biogenesis	53	6	7.7	3.66
biological_process	detoxification	1	5	0.15	3.05
molecular_function	catalytic activity	283	66	41.13	40.24
molecular_function	signal transducer activity	4	4	0.58	2.44
molecular_function	structural molecule activity	8	0	1.16	0
molecular_function	transporter activity	47	7	6.83	4.27
molecular_function	binding	281	48	40.84	29.27
molecular_function	antioxidant activity	9	1	1.31	0.61
molecular_function	nutrient reservoir activity	2	2	0.29	1.22
molecular_function	molecular transducer activity	1	2	0.15	1.22
molecular_function	molecular function regulator	6	4	0.87	2.44
molecular_function	molecular carrier activity	1	0	0.15	0
molecular_function	transcription regulator activity	30	16	4.36	9.76
