# Supplementary material for: Influential factors and transcriptome analyses of immature diploid embryo anthocyanin accumulation in maize
Source: BMC Plant Biol. 2022 Dec 24;22:609. doi: 10.1186/s12870-022-03971-5 (PMC9789580; doi:10.1186/s12870-022-03971-5)
Supplement: Supplementary file 3 — Additional file 3: Supplementary Table S3. KEGG pathway analysis of DEGs under light. [file 12870_2022_3971_MOESM3_ESM.xlsx]

## Sheet: Sheet1
Supplementary Table S3. KEGG pathway analysis of DEGs under light.
Name	Map	p	Gene_in_DE	Up_Gene	Up_Count	Down_Gene	Down_Count	Result
Photosynthesis - antenna proteins	map00196	7.69585e-20	gene:Zm00001d001857|K08917;gene:Zm00001d005814|K08908;gene:Zm00001d006587|K08915;gene:Zm00001d006663|K08908;gene:Zm00001d007267|K08916;gene:Zm00001d009589|K08912;gene:Zm00001d011285|K08912;gene:Zm00001d018157|K08911;gene:Zm00001d021763|K08915;gene:Zm00001d021906|K08908;gene:Zm00001d026599|K08917;gene:Zm00001d032197|K08910;gene:Zm00001d033132|K08913;gene:Zm00001d033136|K08913;gene:Zm00001d048998|K…	gene:Zm00001d001857|K08917;gene:Zm00001d005814|K08908;gene:Zm00001d006587|K08915;gene:Zm00001d006663|K08908;gene:Zm00001d007267|K08916;gene:Zm00001d009589|K08912;gene:Zm00001d011285|K08912;gene:Zm00001d018157|K08911;gene:Zm00001d021763|K08915;gene:Zm00001d021906|K08908;gene:Zm00001d026599|K08917;gene:Zm00001d032197|K08910;gene:Zm00001d033132|K08913;gene:Zm00001d033136|K08913;gene:Zm00001d048998|K…	15	.	0	yes
Photosynthesis	map00195	4.61362e-16	gene:Zm00001d003767|K14332;gene:Zm00001d006540|K08901;gene:Zm00001d013324|K02113;gene:Zm00001d016134|K02636;gene:Zm00001d018069|K02113;gene:Zm00001d018623|K08901;gene:Zm00001d021620|K02115;gene:Zm00001d021703|K08901;gene:Zm00001d029049|K08902;gene:Zm00001d034543|K02692;gene:Zm00001d035001|K02639;gene:Zm00001d035003|K02639;gene:Zm00001d038984|K02695;gene:Zm00001d042049|K02641;gene:Zm00001d042178|K…	gene:Zm00001d003767|K14332;gene:Zm00001d006540|K08901;gene:Zm00001d013324|K02113;gene:Zm00001d016134|K02636;gene:Zm00001d018069|K02113;gene:Zm00001d018623|K08901;gene:Zm00001d021620|K02115;gene:Zm00001d021703|K08901;gene:Zm00001d029049|K08902;gene:Zm00001d034543|K02692;gene:Zm00001d035001|K02639;gene:Zm00001d035003|K02639;gene:Zm00001d038984|K02695;gene:Zm00001d042049|K02641;gene:Zm00001d042178|K…	19	.	0	yes
Glutathione metabolism	map00480	0.000512773	gene:Zm00001d011154|K00799;gene:Zm00001d016802|K00434;gene:Zm00001d027557|K00799;gene:Zm00001d028693|K00799;gene:Zm00001d029696|K00799;gene:Zm00001d029704|K00799;gene:Zm00001d029708|K00799;gene:Zm00001d043344|K00799;gene:Zm00001d047765|K00799;gene:Zm00001d048558|K00799;	gene:Zm00001d011154|K00799;gene:Zm00001d016802|K00434	2	gene:Zm00001d027557|K00799;gene:Zm00001d028693|K00799;gene:Zm00001d029696|K00799;gene:Zm00001d029704|K00799;gene:Zm00001d029708|K00799;gene:Zm00001d043344|K00799;gene:Zm00001d047765|K00799;gene:Zm00001d048558|K00799	8	yes
Glyoxylate and dicarboxylate metabolism	map00630	0.00048738	gene:Zm00001d004894|K01602;gene:Zm00001d014919|K15893;gene:Zm00001d018810|K11517;gene:Zm00001d023699|K02437;gene:Zm00001d025747|K19269;gene:Zm00001d031349|K00830;gene:Zm00001d052595|K01602;gene:Zm00001d017801|K00122;gene:Zm00001d019698|K07130;	gene:Zm00001d004894|K01602;gene:Zm00001d014919|K15893;gene:Zm00001d018810|K11517;gene:Zm00001d023699|K02437;gene:Zm00001d025747|K19269;gene:Zm00001d031349|K00830;gene:Zm00001d052595|K01602	7	gene:Zm00001d017801|K00122;gene:Zm00001d019698|K07130	2	yes
Porphyrin and chlorophyll metabolism	map00860	0.0034085	gene:Zm00001d011819|K13600;gene:Zm00001d023536|K03405;gene:Zm00001d026405|K02492;gene:Zm00001d032926|K08099;gene:Zm00001d036046|K03428;gene:Zm00001d042026|K13600;	gene:Zm00001d011819|K13600;gene:Zm00001d023536|K03405;gene:Zm00001d026405|K02492;gene:Zm00001d032926|K08099;gene:Zm00001d036046|K03428;gene:Zm00001d042026|K13600	6	.	0	yes
Ubiquinone and other terpenoid-quinone biosynthesis	map00130	0.00419758	gene:Zm00001d020220|K02552;gene:Zm00001d027711|K01904;gene:Zm00001d027999|K02548;gene:Zm00001d043970|K01661;gene:Zm00001d051529|K01904;	gene:Zm00001d020220|K02552;gene:Zm00001d027711|K01904;gene:Zm00001d027999|K02548;gene:Zm00001d043970|K01661;gene:Zm00001d051529|K01904	5	.	0	yes
Cutin, suberine and wax biosynthesis	map00073	0.00711306	gene:Zm00001d000107|K13356;gene:Zm00001d027599|K15405;gene:Zm00001d027601|K15402;gene:Zm00001d048370|K15402;gene:Zm00001d023216|K15400;	gene:Zm00001d000107|K13356;gene:Zm00001d027599|K15405;gene:Zm00001d027601|K15402;gene:Zm00001d048370|K15402	4	gene:Zm00001d023216|K15400	1	yes
Flavonoid biosynthesis	map00941	0.00864994	gene:Zm00001d007918|K05280;gene:Zm00001d014914|K05277;gene:Zm00001d017077|K05280;gene:Zm00001d052673|K00660;	gene:Zm00001d007918|K05280;gene:Zm00001d014914|K05277;gene:Zm00001d017077|K05280;gene:Zm00001d052673|K00660	4	.	0	yes
Circadian rhythm - plant	map04712	0.00967249	gene:Zm00001d014990|K10143;gene:Zm00001d015743|K16241;gene:Zm00001d021135|K16223;gene:Zm00001d046402|K16241;gene:Zm00001d052673|K00660;gene:Zm00001d049543|K12134;	gene:Zm00001d014990|K10143;gene:Zm00001d015743|K16241;gene:Zm00001d021135|K16223;gene:Zm00001d046402|K16241;gene:Zm00001d052673|K00660	5	gene:Zm00001d049543|K12134	1	yes
Phenylpropanoid biosynthesis	map00940	0.0131914	gene:Zm00001d008300|K00430;gene:Zm00001d012982|K09753;gene:Zm00001d020401|K00083;gene:Zm00001d022289|K00430;gene:Zm00001d027711|K01904;gene:Zm00001d046210|K01188;gene:Zm00001d049071|K00430;gene:Zm00001d051529|K01904;gene:Zm00001d008898|K00430;gene:Zm00001d024000|K01188;gene:Zm00001d036933|K12355;	gene:Zm00001d008300|K00430;gene:Zm00001d012982|K09753;gene:Zm00001d020401|K00083;gene:Zm00001d022289|K00430;gene:Zm00001d027711|K01904;gene:Zm00001d046210|K01188;gene:Zm00001d049071|K00430;gene:Zm00001d051529|K01904	8	gene:Zm00001d008898|K00430;gene:Zm00001d024000|K01188;gene:Zm00001d036933|K12355	3	yes
Carbon fixation in photosynthetic organisms	map00710	0.0168742	gene:Zm00001d003429|K05298;gene:Zm00001d004894|K01602;gene:Zm00001d023559|K01623;gene:Zm00001d028270|K01623;gene:Zm00001d031899|K00051;gene:Zm00001d052595|K01602;	gene:Zm00001d003429|K05298;gene:Zm00001d004894|K01602;gene:Zm00001d023559|K01623;gene:Zm00001d028270|K01623;gene:Zm00001d031899|K00051;gene:Zm00001d052595|K01602	6	.	0	yes
Cyanoamino acid metabolism	map00460	0.0221192	gene:Zm00001d036701|K08248;gene:Zm00001d041763|K13030;gene:Zm00001d046210|K01188;gene:Zm00001d024000|K01188;	gene:Zm00001d036701|K08248;gene:Zm00001d041763|K13030;gene:Zm00001d046210|K01188	3	gene:Zm00001d024000|K01188	1	yes
Carbon metabolism	map01200	0.0248101	gene:Zm00001d003429|K05298;gene:Zm00001d004894|K01602;gene:Zm00001d011735|K00640;gene:Zm00001d014919|K15893;gene:Zm00001d018810|K11517;gene:Zm00001d023559|K01623;gene:Zm00001d023699|K02437;gene:Zm00001d025747|K19269;gene:Zm00001d028270|K01623;gene:Zm00001d031349|K00830;gene:Zm00001d031899|K00051;gene:Zm00001d050428|K00131;gene:Zm00001d052595|K01602;gene:Zm00001d017801|K00122;gene:Zm00001d049716|K…	gene:Zm00001d003429|K05298;gene:Zm00001d004894|K01602;gene:Zm00001d011735|K00640;gene:Zm00001d014919|K15893;gene:Zm00001d018810|K11517;gene:Zm00001d023559|K01623;gene:Zm00001d023699|K02437;gene:Zm00001d025747|K19269;gene:Zm00001d028270|K01623;gene:Zm00001d031349|K00830;gene:Zm00001d031899|K00051;gene:Zm00001d050428|K00131;gene:Zm00001d052595|K01602	13	gene:Zm00001d017801|K00122;gene:Zm00001d049716|K14465	2	yes
Flavone and flavonol biosynthesis	map00944	0.0261413	gene:Zm00001d007918|K05280;gene:Zm00001d017077|K05280;	gene:Zm00001d007918|K05280;gene:Zm00001d017077|K05280	2	.	0	yes
Anthocyanin biosynthesis	map00942	0.0359574	gene:Zm00001d006449|K12938;gene:Zm00001d052042|K12936;	gene:Zm00001d006449|K12938	1	gene:Zm00001d052042|K12936	1	yes
